# Supplementary material for: Metabolite Profiling and Bioactivities of Leaves, Stems, and Flowers of Rumex usambarensis (Dammer) Dammer, a Traditional African Medicinal Plant
Source: Plants (Basel). 2023 Jan 20;12(3):482. doi: 10.3390/plants12030482 (PMC9921730; doi:10.3390/plants12030482)
Supplement: Supplementary file 1 [file plants-12-00482-s001.zip]

Archive with 2 entries (2 files):
- plants-2125035-supplementary.pdf
- Table S1.xlsx
