# Supplementary material for: Metabolite Profiling and Bioactivities of Leaves, Stems, and Flowers of Rumex usambarensis (Dammer) Dammer, a Traditional African Medicinal Plant
Source: Plants (Basel). 2023 Jan 20;12(3):482. doi: 10.3390/plants12030482 (PMC9921730; doi:10.3390/plants12030482)
Supplement: Supplementary file 1 [file plants-12-00482-s001.zip › Table S1.xlsx]

## Sheet: SUPP info 1
Compound feature	m/z	Retention time (min)	Experimental CCS (A°2)	Anova (p)	q Value	Max Fold Change	Highest Mean	Lowest Mean	Isotope Distribution	Charge	Chromatographic peak width (min)	ESI polarity
2.38_135.0440m/z	135.044	2.4	178.981	1.11022e-16	3.91527e-16	3.7	Flowers	Stems	100 - 6.02	1	0.496067	-
6.59_594.3628m/z	594.363	6.58713	236.089	1.11022e-16	3.91527e-16	Infinity	Flowers	Leaves	100 - 30.3 - 2.46	1	0.08205	+
12.14_775.3498m/z	775.35	12.1443	273.706	1.11022e-16	3.91527e-16	Infinity	Flowers	Leaves	100 - 20.1	1	0.0543333	+
12.70_427.3888m/z	427.389	12.7032	224.513	1.11022e-16	3.91527e-16	Infinity	Flowers	Leaves	100 - 23.2 - 1.89	1	0.115467	+
12.27_389.3414m/z	389.341	12.2734	206.446	1.11022e-16	3.91527e-16	Infinity	Flowers	Leaves	100 - 17	1	0.0475333	+
16.32_463.4130m/z	463.413	16.318	221.518	1.11022e-16	3.91527e-16	Infinity	Flowers	Leaves	100 - 17	1	0.0611167	+
6.46_500.3559m/z	500.356	6.46437	216.689	1.11022e-16	3.91527e-16	Infinity	Flowers	Leaves	100 - 11.5	1	0.05435	+
6.92_711.4650m/z	711.465	6.91552	272.771	1.11022e-16	3.91527e-16	Infinity	Flowers	Leaves	100 - 39	1	0.06195	+
7.32_383.1115m/z	383.112	7.32448	193.576	1.11022e-16	3.91527e-16	Infinity	Stems	Leaves	100 - 14.7	1	0.0967167	+
7.35_688.4749n	711.464	7.35237	272.771	1.11022e-16	3.91527e-16	Infinity	Flowers	Leaves	100 - 33.3 - 0.0336	1	0.1171	+
7.42_995.2344m/z	995.234	7.42075	331.925	1.11022e-16	3.91527e-16	Infinity	Stems	Leaves	100 - 33.1 - 5.21	1	0.06205	+
7.00_859.2766m/z	859.277	7.00408	304.78	2.22045e-16	7.09642e-16	Infinity	Stems	Leaves	100 - 29.7 - 10.7	1	0.0678667	+
5.52_553.3326m/z	553.333	5.51923	223.193	2.22045e-16	7.09642e-16	Infinity	Flowers	Leaves	100 - 15.2	1	0.03395	+
10.60_389.3393m/z	389.339	10.6014	204.557	2.22045e-16	7.09642e-16	Infinity	Flowers	Leaves	100 - 23	1	0.0678667	+
16.99_475.4128m/z	475.413	16.9904	231.006	3.33067e-16	9.73223e-16	Infinity	Flowers	Leaves	100 - 25.6	1	0.0203667	+
2.14_293.2327m/z	293.233	2.14072	176.917	3.33067e-16	9.73223e-16	Infinity	Flowers	Leaves	100 - 14.4	1	0.251333	+
2.15_248.1748m/z	248.175	2.1475	173.702	3.33067e-16	9.73223e-16	Infinity	Flowers	Stems	100 - 9.34	1	0.0747	+
4.54_209.0803m/z	209.08	4.53883	225.363	4.44089e-16	1.19519e-15	Infinity	Stems	Leaves	100 - 13.4	1	0.0747167	+
2.15_191.1171m/z	191.117	2.1475	177.372	4.44089e-16	1.19519e-15	Infinity	Flowers	Leaves	100 - 10	1	0.237733	+
7.12_713.4701m/z	713.47	7.11955	268.51	4.44089e-16	1.19519e-15	Infinity	Flowers	Leaves	100 - 8.98	1	0.0950667	+
14.63_519.2903m/z	519.29	14.6301	218.16	5.55112e-16	1.38467e-15	Infinity	Leaves	Stems	100 - 10.6	1	0.0882833	+
3.75_612.2645m/z	612.264	3.75068	247.791	5.55112e-16	1.38467e-15	Infinity	Stems	Leaves	100 - 28.1	1	0.0882833	+
7.76_809.2427m/z	809.243	7.76165	283.789	5.55112e-16	1.38467e-15	Infinity	Stems	Leaves	100 - 21.1	1	0.06895	+
7.00_755.4871m/z	755.487	6.99728	284.758	6.66134e-16	1.54831e-15	Infinity	Flowers	Leaves	100 - 26.4 - 1.25	1	0.0611333	+
6.82_220.1436m/z	220.144	6.8184	152.745	6.66134e-16	1.54831e-15	Infinity	Flowers	Leaves	100 - 12.6	1	0.0965667	+
7.59_373.2687m/z	373.269	7.58875	192.052	6.66134e-16	1.54831e-15	Infinity	Flowers	Leaves	100 - 16.6	1	0.102917	+
7.90_177.0540m/z	177.054	7.89802	259.667	7.77156e-16	1.72782e-15	Infinity	Stems	Leaves	100 - 5.72	1	0.0754167	+
7.80_869.2591m/z	869.259	7.79587	291.43	7.77156e-16	1.72782e-15	Infinity	Stems	Leaves	100 - 11.8	1	0.0613833	+
5.51_557.1985m/z	557.199	5.50563	232.932	8.88178e-16	1.74681e-15	Infinity	Leaves	Stems	100 - 15.6	1	0.0611333	+
5.11_620.2322m/z	620.232	5.10568	257.882	8.88178e-16	1.74681e-15	Infinity	Stems	Leaves	100 - 7.22	1	0.04755	+
6.38_456.2187m/z	456.219	6.3826	206.379	8.88178e-16	1.74681e-15	Infinity	Flowers	Leaves	100 - 7.83	1	0.0543333	+
9.52_729.3423m/z	729.342	9.5161	274.549	8.88178e-16	1.74681e-15	Infinity	Leaves	Stems	100 - 9.54	1	0.0407833	+
6.85_636.1467n	659.136	6.85257	246.83	8.88178e-16	1.74681e-15	Infinity	Flowers	Stems	100 - 28.8 - 5.44	1	0.124083	+
8.32_661.1897m/z	661.19	8.32017	257.028	8.88178e-16	1.74681e-15	Infinity	Stems	Leaves	100 - 30.7	1	0.08155	+
14.98_493.5626m/z	493.563	14.9833	226.58	9.99201e-16	1.92808e-15	Infinity	Flowers	Leaves	100 - 6.57	1	0.0557	+
6.37_287.2097m/z	287.21	6.36902	159.737	1.11022e-15	2.02755e-15	Infinity	Leaves	Stems	100	1	0.0679167	+
7.10_659.1360m/z	659.136	7.09915	236.772	1.11022e-15	2.02755e-15	Infinity	Flowers	Leaves	100 - 19.7	1	0.0475333	+
7.68_803.3595m/z	803.36	7.6774	273.219	1.11022e-15	2.02755e-15	Infinity	Flowers	Leaves	100 - 34.7	1	0.0485333	+
13.56_417.3720m/z	417.372	13.5595	215.108	1.22125e-15	2.1534e-15	Infinity	Flowers	Leaves	100 - 28.9 - 0.493	1	0.108667	+
17.56_443.3858m/z	443.386	17.556	231.922	1.22125e-15	2.1534e-15	Infinity	Flowers	Leaves	100 - 10.3	1	0.0407833	+
5.95_647.1350m/z	647.135	5.95392	253.194	1.33227e-15	2.27085e-15	Infinity	Flowers	Leaves	100 - 25.7	1	0.0747167	+
6.59_486.3780m/z	486.378	6.59395	218.97	1.33227e-15	2.27085e-15	Infinity	Flowers	Leaves	100 - 17.2	1	0.07475	+
7.23_589.2598m/z	589.26	7.22822	250.334	1.44329e-15	2.38073e-15	Infinity	Leaves	Stems	100 - 10.2	1	0.0271667	+
9.73_346.2578m/z	346.258	9.73397	202.281	1.44329e-15	2.38073e-15	Infinity	Flowers	Leaves	100 - 11.2	1	0.0679167	+
17.44_414.3724m/z	414.372	17.4387	221.009	1.88738e-15	3.01598e-15	Infinity	Flowers	Leaves	100 - 22.4	1	0.12275	+
7.82_601.1687m/z	601.169	7.82307	250.07	1.88738e-15	3.01598e-15	Infinity	Stems	Leaves	100 - 26.6 - 0.852	1	0.0747167	+
4.53_809.2103m/z	809.21	4.53203	273.119	1.9984e-15	3.14426e-15	Infinity	Flowers	Leaves	100 - 11.6 - 0.349	1	0.0679167	+
5.85_466.4882m/z	466.488	5.85203	213.713	2.22045e-15	3.44069e-15	Infinity	Leaves	Stems	100	1	0.0611167	+
5.99_969.3811m/z	969.381	5.99467	316.396	2.44249e-15	3.67344e-15	Infinity	Stems	Leaves	100 - 24.5 - 1.28	1	0.0475333	+
6.87_267.9893m/z	267.989	6.87333	147.11	2.44249e-15	3.67344e-15	Infinity	Flowers	Leaves	100 - 4.15	1	0.07655	+
15.97_501.4348m/z	501.435	15.9716	246.366	2.66454e-15	3.94931e-15	Infinity	Flowers	Leaves	100 - 6.9	1	0.0882833	+
11.88_529.4354m/z	529.435	11.8794	247.674	2.88658e-15	4.2173e-15	Infinity	Flowers	Leaves	100 - 12.9	1	0.0474667	+
6.88_575.1862m/z	575.186	6.8804	252.705	3.10862e-15	4.47774e-15	Infinity	Stems	Leaves	100 - 12.5	1	0.0141667	+
8.58_204.1484m/z	204.148	8.57852	155.399	3.33067e-15	4.73095e-15	Infinity	Flowers	Leaves	100 - 5.24	1	0.0815	+
7.13_355.1145m/z	355.115	7.12637	187.175	3.44169e-15	4.75652e-15	Infinity	Stems	Leaves	100 - 7.4	1	0.06115	+
7.90_557.1631m/z	557.163	7.89802	232.933	3.44169e-15	4.75652e-15	Infinity	Stems	Leaves	100 - 22.2	1	0.0755	+
18.25_584.4979m/z	584.498	18.2541	267.038	3.88578e-15	5.22894e-15	Infinity	Flowers	Leaves	100 - 17.9	1	0.0410667	+
6.11_926.3800m/z	926.38	6.11013	297.065	3.88578e-15	5.22894e-15	Infinity	Stems	Leaves	100 - 25.6	1	0.0543333	+
9.28_733.2458m/z	733.246	9.27837	266.04	4.21885e-15	5.53157e-15	Infinity	Stems	Leaves	100 - 33	1	0.0203833	+
7.17_763.1620m/z	763.162	7.17385	276.048	4.21885e-15	5.53157e-15	Infinity	Flowers	Leaves	100 - 34.3	1	0.06785	+
6.76_317.0646m/z	317.065	6.75695	165.467	4.32987e-15	5.53521e-15	Infinity	Flowers	Leaves	100 - 12.5 - 0.582	1	0.115733	+
7.11_580.4108n	581.418	7.10598	248.47	4.32987e-15	5.53521e-15	Infinity	Flowers	Leaves	100 - 29.1	1	0.0747167	+
18.30_875.6464m/z	875.646	18.3022	320.195	4.55191e-15	5.74723e-15	Infinity	Flowers	Leaves	100 - 43.7	1	0.0415167	+
16.59_528.4633m/z	528.463	16.5897	251.791	5.55112e-15	6.60132e-15	Infinity	Flowers	Leaves	100 - 33.3 - 0.459	1	0.122267	+
4.83_687.2202m/z	687.22	4.82645	254.455	5.55112e-15	6.60132e-15	Infinity	Stems	Leaves	100 - 7.27	1	0.0339667	+
10.50_751.5060m/z	751.506	10.4983	306.756	5.32907e-15	6.60132e-15	Infinity	Flowers	Leaves	100 - 32.7	1	0.0749833	+
6.98_729.4732m/z	729.473	6.97697	274.547	5.44009e-15	6.60132e-15	Infinity	Flowers	Leaves	100 - 19.1	1	0.0950667	+
7.13_829.2658m/z	829.266	7.13312	292.104	5.44009e-15	6.60132e-15	Infinity	Stems	Leaves	100 - 36.1	1	0.0951	+
4.97_317.2280m/z	317.228	4.96908	165.461	5.66214e-15	6.65595e-15	Infinity	Flowers	Leaves	100	1	0.0686833	+
18.08_815.6452m/z	815.645	18.0764	310.005	5.88418e-15	6.83837e-15	Infinity	Flowers	Leaves	100 - 42.3	1	0.0135833	+
15.63_389.1332m/z	389.133	15.6299	187.903	6.10623e-15	7.01669e-15	Infinity	Leaves	Flowers	100 - 20.3 - 0.387	1	0.0951	+
10.46_561.4214m/z	561.421	10.4643	253.03	6.32827e-15	7.19104e-15	Infinity	Flowers	Leaves	100 - 15.2	1	0.05455	+
6.08_333.0596m/z	333.06	6.08297	171.863	6.66134e-15	7.48633e-15	Infinity	Flowers	Leaves	100 - 10.4 - 0.149	1	0.0679167	+
11.46_417.3717m/z	417.372	11.4648	213.187	6.88338e-15	7.56952e-15	Infinity	Flowers	Leaves	100 - 20.2	1	0.08885	+
4.59_283.2137m/z	283.214	4.58822	156.502	6.88338e-15	7.56952e-15	Infinity	Leaves	Stems	100	1	0.0290333	+
5.17_587.0992m/z	587.099	5.1736	226.366	7.66054e-15	8.24679e-15	Infinity	Flowers	Leaves	100 - 19.1	1	0.06845	+
7.89_631.1800m/z	631.18	7.89133	251.473	7.66054e-15	8.24679e-15	Infinity	Stems	Leaves	100 - 34.3 - 5.88	1	0.1298	+
6.77_594.3573m/z	594.357	6.77053	236.089	8.65974e-15	9.22535e-15	Infinity	Flowers	Stems	100 - 11.5	1	0.0203833	+
5.78_595.1767m/z	595.177	5.77733	236.071	8.77076e-15	9.2473e-15	Infinity	Stems	Leaves	100 - 5.37	1	0.0543333	+
9.24_477.3296n	478.337	9.23733	226.981	8.88178e-15	9.2688e-15	Infinity	Flowers	Leaves	100 - 17.8 - 0.185	1	0.1497	+
9.80_416.3649n	417.372	9.79537	213.187	9.54792e-15	9.86331e-15	Infinity	Flowers	Leaves	100 - 23 - 2.24	1	0.1361	+
8.01_862.2521n	885.241	8.014	306.562	9.88098e-15	1.01053e-14	Infinity	Stems	Flowers	100 - 38.7 - 10.7 - 0.511	1	0.109233	+
4.36_195.1120m/z	195.112	4.35543	142.606	1.09912e-14	1.11294e-14	Infinity	Flowers	Leaves	100 - 8.13	1	0.0747333	+
9.41_403.3554m/z	403.355	9.40748	209.797	1.18794e-14	1.16818e-14	Infinity	Flowers	Leaves	100 - 14	1	0.0815167	+
7.08_385.2681m/z	385.268	7.07878	195.353	1.16573e-14	1.16818e-14	Infinity	Flowers	Leaves	100 - 12.3	1	0.0679167	+
6.78_755.4568m/z	755.457	6.78412	280.459	1.17684e-14	1.16818e-14	Infinity	Flowers	Leaves	100 - 19.4	1	0.0206333	+
18.45_505.4587m/z	505.459	18.4489	248.297	1.22125e-14	1.1895e-14	Infinity	Flowers	Leaves	100 - 33 - 1.24	1	0.151783	+
15.12_417.3721m/z	417.372	15.1205	215.108	1.35447e-14	1.30681e-14	Infinity	Flowers	Leaves	100 - 28.8	1	0.0882833	+
4.48_411.1969m/z	411.197	4.47767	205.763	1.5099e-14	1.44316e-14	Infinity	Leaves	Flowers	100 - 9.65 - 3.1	1	0.0611167	+
5.98_399.1044m/z	399.104	5.98108	194.927	1.59872e-14	1.5139e-14	Infinity	Stems	Leaves	100 - 5.06	1	0.0611333	+
15.42_611.6931m/z	611.693	15.4193	251.887	1.63203e-14	1.53126e-14	Infinity	Leaves	Stems	100 - 5.89	1	0.115483	+
6.83_188.1173m/z	188.117	6.82513	148.04	1.69864e-14	1.57928e-14	Infinity	Flowers	Leaves	100 - 5.75	1	0.0687	+
10.54_856.5371m/z	856.537	10.5393	302.612	1.77636e-14	1.63665e-14	Infinity	Leaves	Stems	100 - 15.3	1	0.0412	+
12.54_729.3626m/z	729.363	12.5399	270.316	2.08722e-14	1.9059e-14	Infinity	Stems	Leaves	100 - 4.28	1	0.0407667	+
8.09_631.1838m/z	631.184	8.08923	255.582	2.13163e-14	1.92226e-14	Infinity	Stems	Leaves	100 - 13.3	1	0.0339167	+
8.02_557.1651m/z	557.165	8.02077	232.933	2.14273e-14	1.92226e-14	Infinity	Stems	Leaves	100 - 27.6 - 0.67	1	0.0819333	+
7.83_981.2818m/z	981.282	7.82983	320.729	2.28706e-14	2.0339e-14	Infinity	Stems	Leaves	100 - 21.8	1	0.034	+
6.93_713.4470m/z	713.447	6.92937	266.411	2.52021e-14	2.22191e-14	Infinity	Flowers	Leaves	100 - 13 - 0.357	1	0.0611167	+
5.16_547.1687n	570.158	5.16003	256.947	2.54241e-14	2.22233e-14	Infinity	Stems	Leaves	100 - 23.9 - 0.666	1	0.07525	+
5.66_460.1373m/z	460.137	5.65503	200.65	2.64233e-14	2.2427e-14	Infinity	Stems	Leaves	100 - 15.8	1	0.0679167	+
4.55_650.1831n	673.172	4.5524	238.502	2.64233e-14	2.2427e-14	Infinity	Stems	Flowers	100 - 30.1 - 2.14	1	0.0543333	+
7.04_711.4618m/z	711.462	7.03803	270.656	2.59792e-14	2.2427e-14	Infinity	Flowers	Leaves	100 - 18.4	1	0.0543333	+
7.31_709.4481m/z	709.448	7.3105	266.487	2.65343e-14	2.2427e-14	Infinity	Flowers	Leaves	100 - 21.5	1	0.0420167	+
17.36_346.3462m/z	346.346	17.364	207.954	3.0087e-14	2.52214e-14	Infinity	Flowers	Leaves	100 - 23.7 - 0.317	1	0.128983	+
6.20_849.2913m/z	849.291	6.19843	298.325	3.04201e-14	2.52933e-14	Infinity	Stems	Leaves	100 - 7.42 - 0.184	1	0.06115	+
3.88_787.1479m/z	787.148	3.87998	256.781	3.19744e-14	2.63712e-14	Infinity	Leaves	Stems	100 - 22.5	1	0.0543333	+
5.78_543.1104m/z	543.11	5.78412	219.542	3.5083e-14	2.87036e-14	Infinity	Flowers	Leaves	100 - 18.7	1	0.0339667	+
6.38_487.2496m/z	487.25	6.37582	207.475	3.61933e-14	2.93769e-14	Infinity	Flowers	Stems	100 - 5.1	1	0.04075	+
7.40_511.3723m/z	511.372	7.40023	230.067	3.74145e-14	3.01291e-14	Infinity	Flowers	Leaves	100 - 25.7	1	0.0480667	+
4.13_231.1687m/z	231.169	4.1313	155.52	3.85247e-14	3.07807e-14	Infinity	Flowers	Leaves	100 - 8.11	1	0.05435	+
6.33_815.2861m/z	815.286	6.32825	307.779	4.03011e-14	3.19504e-14	Infinity	Stems	Leaves	100 - 25 - 0.703	1	0.04755	+
8.73_375.3241m/z	375.324	8.72797	201.257	4.09672e-14	3.22287e-14	Infinity	Flowers	Leaves	100 - 13.4	1	0.0747167	+
15.76_371.3297m/z	371.33	15.759	197.658	4.24105e-14	3.30306e-14	Infinity	Flowers	Leaves	100 - 13.7	1	0.0747167	+
7.00_799.2515m/z	799.252	6.99728	286.121	4.26326e-14	3.30306e-14	Infinity	Stems	Leaves	100 - 15.5	1	0.0271667	+
7.09_875.2386m/z	875.239	7.09237	311.193	4.32987e-14	3.32945e-14	Infinity	Stems	Leaves	100 - 19.9	1	0.0747167	+
13.15_417.3711m/z	417.371	13.152	213.187	4.37428e-14	3.3385e-14	Infinity	Flowers	Leaves	100 - 10.5	1	0.0882833	+
5.43_268.1550m/z	268.155	5.4291	163.976	4.52971e-14	3.40628e-14	Infinity	Flowers	Leaves	100 - 10.4	1	0.0611167	+
9.84_462.3408m/z	462.341	9.8429	231.37	4.52971e-14	3.40628e-14	Infinity	Flowers	Leaves	100 - 16.6	1	0.32255	+
14.00_697.3375m/z	697.338	13.9979	250.168	4.67404e-14	3.48916e-14	Infinity	Leaves	Stems	100 - 10.9	1	0.0596167	+
6.23_803.2848m/z	803.285	6.2256	288.213	4.79616e-14	3.55438e-14	Infinity	Stems	Leaves	100 - 11.4	1	0.04075	+
17.91_503.4416m/z	503.442	17.9109	240.24	4.95159e-14	3.64317e-14	Infinity	Flowers	Leaves	100 - 6.03	1	0.0754667	+
8.37_361.3092m/z	361.309	8.37477	196.141	5.28466e-14	3.86045e-14	Infinity	Flowers	Leaves	100 - 20.7	1	0.0749667	+
9.84_480.3522m/z	480.352	9.83617	238.851	5.41789e-14	3.92971e-14	Infinity	Flowers	Leaves	100 - 16.3	1	0.19815	+
7.12_599.4300m/z	599.43	7.11955	250.108	5.50671e-14	3.966e-14	Infinity	Flowers	Leaves	100 - 35.1 - 1.04	1	0.0815667	+
6.34_647.1359m/z	647.136	6.33507	253.194	5.55112e-14	3.97003e-14	Infinity	Flowers	Leaves	100 - 28.3	1	0.0679333	+
10.54_391.4266m/z	391.427	10.5393	200.736	6.10623e-14	4.3367e-14	Infinity	Stems	Leaves	100	1	0.0416167	+
8.14_936.3657m/z	936.366	8.14358	305.733	6.38378e-14	4.50256e-14	Infinity	Stems	Flowers	100 - 43.2 - 2.6	1	0.0679333	+
7.40_400.2798m/z	400.28	7.40023	200.461	6.4948e-14	4.54949e-14	Infinity	Flowers	Leaves	100 - 4.12	1	0.02745	+
8.80_343.1163m/z	343.116	8.79585	176.809	6.62803e-14	4.55685e-14	Infinity	Leaves	Flowers	100 - 15.4 - 0.354	1	0.101883	+
13.31_609.3387m/z	609.339	13.3082	243.797	6.68354e-14	4.55685e-14	Infinity	Flowers	Leaves	100 - 10.7	1	0.0339667	+
5.07_817.1785m/z	817.179	5.07172	275.104	6.57252e-14	4.55685e-14	Infinity	Stems	Leaves	100 - 18.4	1	0.0543333	+
6.48_773.5131m/z	773.513	6.47797	286.584	6.66134e-14	4.55685e-14	Infinity	Leaves	Stems	100 - 18.9	1	0.0339833	+
12.68_513.4398m/z	513.44	12.6828	246.049	7.17204e-14	4.82557e-14	Infinity	Flowers	Leaves	100 - 21.5	1	0.04075	+
5.78_345.2376m/z	345.238	5.78412	185.701	7.12763e-14	4.82557e-14	Infinity	Flowers	Leaves	100 - 16.1	1	0.108667	+
4.72_583.1501m/z	583.15	4.72457	236.331	7.29417e-14	4.87566e-14	Infinity	Leaves	Stems	100 - 3.47	1	0.0543667	+
8.65_765.3303m/z	765.33	8.65325	265.462	7.37188e-14	4.886e-14	Infinity	Flowers	Stems	100 - 12.1	1	0.0475333	+
8.03_322.2498n	323.257	8.03438	186.507	7.40519e-14	4.886e-14	Infinity	Flowers	Leaves	100 - 10	1	0.06845	+
5.53_441.1122m/z	441.112	5.52605	216.332	7.59393e-14	4.97841e-14	Infinity	Stems	Leaves	100 - 2.77	1	0.0475833	+
9.60_729.3428m/z	729.343	9.59812	276.676	7.69385e-14	5.01179e-14	Infinity	Leaves	Stems	100 - 21	1	0.0679167	+
5.70_625.1923m/z	625.192	5.69582	241.45	7.86038e-14	5.08786e-14	Infinity	Stems	Leaves	100 - 2.29	1	0.04075	+
11.80_317.0649m/z	317.065	11.7979	165.467	7.91589e-14	5.09157e-14	Infinity	Flowers	Leaves	100 - 5.12	1	0.0749833	+
4.29_801.2087m/z	801.209	4.3	250.431	5.77e-15	5.42e-14	Infinity	Flowers	Leaves	100 - 32.8	1	0.10215	-
3.96_269.0435m/z	269.044	3.96152	162.214	8.58202e-14	5.48553e-14	Infinity	Flowers	Leaves	100 - 5.49	1	0.0543333	+
8.25_691.2001m/z	691.2	8.25225	256.438	8.73746e-14	5.55019e-14	Infinity	Stems	Leaves	100 - 27.8	1	0.08825	+
13.65_851.6560m/z	851.656	13.6547	298.285	8.80407e-14	5.55799e-14	Infinity	Flowers	Leaves	100 - 43.2 - 2.56	1	0.0815167	+
19.31_416.4235m/z	416.424	19.3131	232.761	9.33698e-14	5.85825e-14	Infinity	Stems	Leaves	100 - 20.4	1	0.17125	+
6.27_733.1356m/z	733.136	6.27315	253.605	9.89209e-14	6.16869e-14	Infinity	Leaves	Stems	100 - 26.4 - 0.76	1	0.0755	+
4.53_317.2278m/z	317.228	4.53203	165.461	1.01252e-13	6.27582e-14	Infinity	Flowers	Leaves	100	1	0.0747167	+
0.69_679.0616m/z	679.062	0.693467	216.851	1.02363e-13	6.30641e-14	Infinity	Flowers	Leaves	100 - 14.5	1	0.0271667	+
13.93_510.4290m/z	510.429	13.9263	252.262	1.08691e-13	6.58548e-14	Infinity	Flowers	Leaves	100 - 25.6 - 0.489	1	0.193833	+
12.22_423.3068m/z	423.307	12.219	220.732	1.08691e-13	6.58548e-14	Infinity	Flowers	Leaves	100 - 13.6	1	0.1019	+
7.12_695.4895m/z	695.489	7.11955	277.337	1.09357e-13	6.58548e-14	Infinity	Flowers	Leaves	100 - 12.5	1	0.0407833	+
6.78_813.2726m/z	813.273	6.78412	298.955	1.09468e-13	6.58548e-14	Infinity	Stems	Leaves	100 - 15.5	1	0.0272	+
5.54_419.2743m/z	419.274	5.5396	201.765	1.10689e-13	6.62001e-14	Infinity	Flowers	Leaves	100 - 4.57	1	0.0339333	+
4.00_406.3340m/z	406.334	3.99543	194.712	1.11466e-13	6.62773e-14	Infinity	Flowers	Leaves	100	1	0.0543333	+
8.20_270.0509m/z	270.051	8.2047	150.335	1.13798e-13	6.72724e-14	Infinity	Leaves	Stems	100 - 4.92	1	0.0407667	+
13.07_855.3548m/z	855.355	13.0705	298.222	1.16573e-13	6.85172e-14	Infinity	Flowers	Leaves	100 - 36 - 0.929	1	0.0475333	+
13.04_956.7137m/z	956.714	13.0365	327.95	1.17906e-13	6.89042e-14	Infinity	Flowers	Leaves	100 - 57.1	1	0.04075	+
10.29_802.3967m/z	802.397	10.2877	273.235	1.22569e-13	7.0741e-14	Infinity	Flowers	Leaves	100 - 14.6	1	0.0543333	+
10.51_389.3389m/z	389.339	10.5121	204.557	1.23124e-13	7.0741e-14	Infinity	Flowers	Leaves	100 - 20.4	1	0.0894667	+
6.73_580.3829m/z	580.383	6.72977	236.392	1.22014e-13	7.0741e-14	Infinity	Flowers	Leaves	100 - 29.9 - 1.09	1	0.04755	+
4.13_333.0595m/z	333.06	4.1313	170.113	1.30784e-13	7.47225e-14	Infinity	Flowers	Leaves	100 - 9.39	1	0.0883	+
5.76_897.3087m/z	897.309	5.75695	293.152	1.32561e-13	7.49006e-14	Infinity	Stems	Leaves	100 - 23.7	1	0.0475667	+
6.57_675.1298m/z	675.13	6.57357	248.551	1.32228e-13	7.49006e-14	Infinity	Flowers	Leaves	100 - 11.6	1	0.04805	+
9.73_361.0903m/z	361.09	9.72718	172.695	1.34781e-13	7.53229e-14	Infinity	Leaves	Flowers	100 - 6.66	1	0.0678833	+
19.09_693.5415m/z	693.541	19.0934	321.476	1.3467e-13	7.53229e-14	Infinity	Stems	Leaves	100 - 14.9	1	0.0824167	+
7.32_603.1820m/z	603.182	7.32448	266.604	1.38001e-13	7.67031e-14	Infinity	Stems	Leaves	100 - 21.5	1	0.0624833	+
17.56_449.3954m/z	449.395	17.5629	223.861	1.43552e-13	7.93572e-14	Infinity	Flowers	Leaves	100 - 5.18	1	0.01365	+
17.97_880.6455m/z	880.646	17.9654	329.228	1.51101e-13	8.30815e-14	Infinity	Stems	Leaves	100 - 21.1	1	0.0203667	+
7.25_606.3219m/z	606.322	7.24858	245.886	1.54876e-13	8.47017e-14	Infinity	Flowers	Leaves	100 - 5.27	1	0.0271667	+
7.12_545.3958m/z	545.396	7.11955	237.189	1.66755e-13	9.07134e-14	Infinity	Flowers	Leaves	100 - 13.1	1	0.04075	+
11.54_559.4449m/z	559.445	11.5396	257.204	1.72862e-13	9.35376e-14	Infinity	Flowers	Leaves	100 - 23.9	1	0.0611167	+
7.04_801.2722m/z	801.272	7.03803	277.503	1.77192e-13	9.53759e-14	Infinity	Stems	Leaves	100 - 24.2	1	0.0611167	+
13.96_360.1425m/z	360.143	13.9586	183.389	1.83631e-13	9.83244e-14	Infinity	Leaves	Stems	100 - 57.3	1	0.0391167	+
5.42_866.2741m/z	866.274	5.41552	284.983	1.92513e-13	1.02543e-13	Infinity	Stems	Leaves	100 - 23.1	1	0.03395	+
2.51_568.2004m/z	568.2	2.50745	224.815	1.97509e-13	1.03877e-13	Infinity	Flowers	Leaves	100 - 10.3	1	0.0543167	+
17.61_909.5439m/z	909.544	17.6104	326.442	1.98064e-13	1.03877e-13	Infinity	Leaves	Flowers	100 - 29.2	1	0.0271833	+
5.33_866.2728m/z	866.273	5.33402	287.141	1.97065e-13	1.03877e-13	Infinity	Stems	Leaves	100 - 13.6	1	0.0747167	+
18.39_902.4487m/z	902.449	18.3868	299.642	2.08611e-13	1.08759e-13	Infinity	Leaves	Stems	100 - 13.5	1	0.0420333	+
6.79_905.2803m/z	905.28	6.79093	308.457	2.09499e-13	1.08759e-13	Infinity	Stems	Leaves	100 - 14.1	1	0.0478667	+
3.76_654.2658m/z	654.266	3.75748	234.876	2.10831e-13	1.08898e-13	74.8151	Flowers	Stems	100 - 28.1 - 0.576	1	0.12225	+
4.63_388.1004m/z	388.1	4.629	193.42	2.16827e-13	1.11432e-13	Infinity	Flowers	Leaves	100 - 5.57	1	0.05285	+
4.31_751.1445m/z	751.144	4.31468	241.119	2.21601e-13	1.12194e-13	Infinity	Flowers	Leaves	100 - 4.83	1	0.0339667	+
10.52_460.3268m/z	460.327	10.5189	221.603	2.20712e-13	1.12194e-13	Infinity	Flowers	Leaves	100 - 15.9	1	0.0617833	+
7.11_634.4420n	617.439	7.10598	253.816	2.20712e-13	1.12194e-13	Infinity	Flowers	Leaves	100 - 29.4 - 0.811	1	0.0747167	+
3.76_507.1098m/z	507.11	3.75748	199.511	2.26374e-13	1.14046e-13	Infinity	Stems	Leaves	100 - 2.83	1	0.0271667	+
6.88_265.9914m/z	265.991	6.8804	147.193	2.4114e-13	1.2089e-13	Infinity	Flowers	Leaves	100 - 6	1	0.0696667	+
5.78_637.1739m/z	637.174	5.77733	239.2	2.55795e-13	1.27611e-13	Infinity	Stems	Leaves	100 - 3.71	1	0.04075	+
9.06_537.1378m/z	537.138	9.06078	237.386	2.57905e-13	1.2764e-13	Infinity	Stems	Leaves	100 - 18.3	1	0.108667	+
10.71_389.3401m/z	389.34	10.7104	204.557	2.58349e-13	1.2764e-13	Infinity	Flowers	Leaves	100 - 11.6	1	0.0613667	+
9.80_435.3824m/z	435.382	9.80215	216.498	2.61013e-13	1.28336e-13	Infinity	Flowers	Leaves	100 - 21.2	1	0.115767	+
5.24_671.2292m/z	671.229	5.24205	244.57	2.64899e-13	1.29256e-13	Infinity	Stems	Leaves	100 - 31.6 - 3.5	1	0.0611333	+
6.21_593.1612m/z	593.161	6.21198	246.173	2.66676e-13	1.29256e-13	Infinity	Stems	Leaves	100 - 19.6	1	0.0611167	+
4.08_642.2728m/z	642.273	4.07693	257.415	2.66454e-13	1.29256e-13	Infinity	Stems	Flowers	100 - 15.4	1	0.0815	+
7.62_917.2443m/z	917.244	7.62268	317.231	2.74669e-13	1.32502e-13	Infinity	Stems	Leaves	100 - 22.3	1	0.0958667	+
8.07_959.2545m/z	959.254	8.06887	327.909	2.85771e-13	1.37211e-13	Infinity	Stems	Leaves	100 - 42.1 - 3.22	1	0.0956167	+
4.96_654.4530m/z	654.453	4.95547	259.234	3.08531e-13	1.47446e-13	Infinity	Leaves	Stems	100 - 32.4	1	0.08225	+
5.30_644.1942n	667.183	5.30005	246.673	3.13305e-13	1.49031e-13	Infinity	Stems	Flowers	100 - 24.9 - 2.43	1	0.09875	+
6.56_361.0896m/z	361.09	6.55947	176.218	3.40505e-13	1.6122e-13	Infinity	Leaves	Stems	100 - 2.59	1	0.0480833	+
18.85_444.4183m/z	444.418	18.847	235.878	3.45501e-13	1.62832e-13	Infinity	Flowers	Leaves	100 - 18.4	1	0.0888	+
6.20_911.1872m/z	911.187	6.19843	230.749	3.51608e-13	1.64949e-13	Infinity	Flowers	Leaves	100 - 32.8	1	0.0407667	+
6.52_877.2836m/z	877.284	6.51875	300.054	3.5838e-13	1.67359e-13	Infinity	Stems	Leaves	100 - 24.2	1	0.05435	+
5.09_565.1325m/z	565.132	5.0921	232.753	3.84692e-13	1.76447e-13	Infinity	Flowers	Stems	100 - 13.6	1	0.0339667	+
7.57_936.3671m/z	936.367	7.56807	292.539	3.8558e-13	1.76447e-13	Infinity	Stems	Flowers	100 - 55.8 - 8.77	1	0.0832333	+
12.60_506.4178m/z	506.418	12.6013	242.179	3.79807e-13	1.76447e-13	Infinity	Flowers	Leaves	100 - 26.2	1	0.0817667	+
5.13_417.1145m/z	417.115	5.13285	198.099	3.81584e-13	1.76447e-13	Infinity	Stems	Leaves	100 - 8.27	1	0.0543167	+
8.31_432.3598n	415.356	8.31335	211.335	3.86469e-13	1.76447e-13	Infinity	Flowers	Leaves	100 - 20.6	1	0.0883167	+
13.90_611.6926m/z	611.693	13.8992	251.887	3.96683e-13	1.80306e-13	Infinity	Leaves	Stems	100	1	0.0747167	+
0.72_467.1870m/z	467.187	0.720633	200.47	4.02456e-13	1.82121e-13	Infinity	Flowers	Leaves	100 - 9.65	1	0.0747	+
12.83_879.3520m/z	879.352	12.8255	297.821	4.22107e-13	1.89453e-13	Infinity	Flowers	Leaves	100 - 31.7	1	0.04755	+
0.84_258.2656m/z	258.266	0.842883	169.662	4.24216e-13	1.89453e-13	Infinity	Flowers	Leaves	100 - 12.1	1	0.0543167	+
8.31_605.2705m/z	605.271	8.30667	231.888	4.23217e-13	1.89453e-13	Infinity	Leaves	Stems	100 - 9.24	1	0.04745	+
7.35_616.4315n	599.428	7.3455	252.156	4.60187e-13	2.04624e-13	Infinity	Flowers	Leaves	100 - 22.7	1	0.0617667	+
15.64_458.4337m/z	458.434	15.6435	243.516	4.62741e-13	2.04868e-13	Infinity	Flowers	Leaves	100 - 20.1	1	0.108683	+
19.21_843.6892m/z	843.689	19.2103	316.236	4.67071e-13	2.05894e-13	Infinity	Flowers	Leaves	100 - 41.8	1	0.0136	+
16.64_515.4423m/z	515.442	16.644	239.93	4.75175e-13	2.08568e-13	Infinity	Flowers	Leaves	100 - 15.5	1	0.0611333	+
4.91_353.0862m/z	353.086	4.9	279.062	5.33e-14	2.09e-13	Infinity	Stems	Flowers	100 - 7.38	1	0.054333	-
6.71_273.2165m/z	273.216	6.7094	176.021	4.94271e-13	2.16022e-13	Infinity	Flowers	Leaves	100 - 13.4	1	0.0883	+
11.31_505.4238m/z	505.424	11.3149	232.196	5.23137e-13	2.26558e-13	Infinity	Flowers	Leaves	100 - 12.5	1	0.0271667	+
11.34_438.2594m/z	438.259	11.3421	195.66	5.25024e-13	2.26558e-13	Infinity	Stems	Flowers	100 - 10.9	1	0.0611167	+
12.74_739.3271m/z	739.327	12.7372	270.131	5.22027e-13	2.26558e-13	Infinity	Flowers	Leaves	100 - 15.9	1	0.0543333	+
7.11_711.7093m/z	711.709	7.11275	272.766	5.31797e-13	2.28517e-13	Infinity	Flowers	Leaves	100	1	0.0544	+
0.98_616.2426m/z	616.243	0.979	231.663	5.46452e-13	2.33832e-13	Infinity	Flowers	Leaves	100 - 16.8	1	0.0475333	+
17.99_859.6798m/z	859.68	17.9877	322.745	5.56666e-13	2.3721e-13	Infinity	Flowers	Leaves	100 - 42.7	1	0.04935	+
5.29_701.2978m/z	701.298	5.29323	239.985	5.67213e-13	2.40701e-13	Infinity	Leaves	Stems	100 - 13.8	1	0.0579667	+
5.63_897.3112m/z	897.311	5.6279	293.152	5.96523e-13	2.52093e-13	Infinity	Stems	Leaves	100 - 20.8	1	0.0611333	+
3.41_801.2097m/z	801.21	3.4	279.049	7.49e-14	2.56e-13	Infinity	Flowers	Leaves	100 - 30.8 - 1.97	1	0.067933	-
6.55_474.2745m/z	474.275	6.55267	204.031	6.49814e-13	2.73484e-13	337343	Flowers	Stems	100 - 4.55	1	0.0820167	+
4.17_445.1113m/z	445.111	4.16527	199.182	6.68909e-13	2.79779e-13	27.5523	Leaves	Flowers	100 - 18 - 1.39	1	0.09505	+
8.30_929.3509m/z	929.351	8.2998	328.398	6.70242e-13	2.79779e-13	Infinity	Flowers	Leaves	100 - 25.5	1	0.0339333	+
13.96_318.1020m/z	318.102	13.9586	170.644	6.75682e-13	2.80903e-13	Infinity	Leaves	Stems	100 - 39	1	0.0409	+
17.62_925.5254m/z	925.525	17.624	314.844	6.85674e-13	2.83903e-13	Infinity	Leaves	Flowers	100 - 40.9	1	0.0339833	+
5.95_657.2493m/z	657.249	5.94712	242.822	7.29639e-13	3.00888e-13	Infinity	Stems	Leaves	100 - 12.4	1	0.0543333	+
6.70_713.4408m/z	713.441	6.70262	266.411	7.40519e-13	3.04149e-13	Infinity	Flowers	Leaves	100 - 19.3	1	0.06115	+
5.73_743.2963m/z	743.296	5.72977	291.493	7.57838e-13	3.10017e-13	Infinity	Stems	Leaves	100 - 22.9	1	0.04075	+
13.77_416.3119m/z	416.312	13.7701	207.501	7.6783e-13	3.11747e-13	Infinity	Flowers	Leaves	100 - 11.7	1	0.0679	+
8.47_661.1890m/z	661.189	8.46987	263.257	7.68163e-13	3.11747e-13	Infinity	Stems	Leaves	100 - 21.3	1	0.04755	+
6.65_833.5485m/z	833.549	6.64827	294.212	7.77933e-13	3.14464e-13	Infinity	Stems	Leaves	100 - 11.4	1	0.01355	+
6.97_549.1716m/z	549.172	6.97012	243.13	7.85261e-13	3.16176e-13	Infinity	Stems	Leaves	100 - 9.64	1	0.0611167	+
4.59_337.2380m/z	337.238	4.58822	173.476	8.05578e-13	3.23085e-13	Infinity	Leaves	Stems	100	1	0.0290333	+
12.96_509.3058m/z	509.306	12.9618	218.399	8.11573e-13	3.24218e-13	Infinity	Flowers	Leaves	100 - 7.04	1	0.04075	+
9.81_685.2220m/z	685.222	9.80895	281.829	8.43436e-13	3.35636e-13	Infinity	Stems	Leaves	100 - 16.2	1	0.0476	+
6.75_755.4512m/z	755.451	6.75015	282.605	8.49543e-13	3.36755e-13	Infinity	Flowers	Leaves	100 - 23.4	1	0.06795	+
8.37_347.0746m/z	347.075	8.37477	167.907	8.66862e-13	3.42294e-13	Infinity	Leaves	Flowers	100 - 9.05	1	0.0749833	+
7.08_783.2582m/z	783.258	7.07878	277.818	9.13936e-13	3.59494e-13	Infinity	Stems	Leaves	100 - 15.3	1	0.0543667	+
3.86_221.0444m/z	221.044	3.9	218.812	1.2e-13	3.64e-13	Infinity	Flowers	Stems	100 - 4.19	1	0.12225	-
7.40_529.3928m/z	529.393	7.40023	237.575	9.52571e-13	3.73255e-13	Infinity	Flowers	Leaves	100 - 30.1	1	0.02065	+
7.50_799.2549m/z	799.255	7.49637	279.673	9.90097e-13	3.86479e-13	Infinity	Stems	Leaves	100 - 19.5	1	0.05685	+
12.49_743.3825m/z	743.382	12.491	278.545	9.99867e-13	3.88282e-13	Infinity	Stems	Leaves	100 - 11.6	1	0.02715	+
5.54_575.1161m/z	575.116	5.5396	228.584	1.00231e-12	3.88282e-13	Infinity	Flowers	Leaves	100 - 11	1	0.0339167	+
17.66_416.3853m/z	416.385	17.6579	226.821	1.02496e-12	3.95557e-13	Infinity	Flowers	Leaves	100 - 9.93	1	0.0543667	+
3.61_317.0660m/z	317.066	3.61483	211.054	1.03206e-12	3.96802e-13	Infinity	Flowers	Leaves	100 - 36	1	0.0135833	+
18.59_610.5107m/z	610.511	18.5937	274.896	1.0475e-12	4.00323e-13	Infinity	Flowers	Leaves	100 - 15.7	1	0.02705	+
6.40_539.1128m/z	539.113	6.40305	217.702	1.04905e-12	4.00323e-13	Infinity	Leaves	Stems	100 - 8.56	1	0.0479167	+
9.55_389.3388m/z	389.339	9.55058	202.676	1.06715e-12	4.05715e-13	Infinity	Flowers	Leaves	100 - 20.1	1	0.0752333	+
5.35_587.1002m/z	587.1	5.35438	228.327	1.08424e-12	4.10688e-13	Infinity	Flowers	Leaves	100 - 14.2	1	0.0543667	+
11.25_860.4891n	843.486	11.247	287.519	1.10878e-12	4.18432e-13	52.1012	Leaves	Flowers	100 - 47.1 - 11.1 - 0.833	1	0.176617	+
7.84_935.4763m/z	935.476	7.83662	307.97	1.14797e-12	4.31629e-13	Infinity	Flowers	Leaves	100 - 40.9	1	0.04075	+
6.10_361.1258m/z	361.126	6.09655	183.357	1.16174e-12	4.35206e-13	Infinity	Stems	Leaves	100 - 6.24	1	0.0611167	+
5.58_641.1829m/z	641.183	5.58035	239.12	1.19049e-12	4.4435e-13	Infinity	Stems	Leaves	100 - 6.75	1	0.0543	+
11.63_761.3132m/z	761.313	11.6346	273.958	1.19882e-12	4.45831e-13	Infinity	Flowers	Leaves	100 - 23	1	0.05435	+
6.56_847.2839m/z	847.284	6.55947	285.296	1.20393e-12	4.46108e-13	Infinity	Stems	Leaves	100 - 35.2	1	0.0209	+
6.53_607.2133m/z	607.213	6.5255	260.243	1.23146e-12	4.54663e-13	Infinity	Stems	Leaves	100 - 5.69	1	0.0543167	+
6.70_304.2622m/z	304.262	6.70262	181.831	1.25711e-12	4.62462e-13	Infinity	Flowers	Leaves	100 - 13.5	1	0.0679333	+
7.55_709.4440m/z	709.444	7.54692	258.158	1.32361e-12	4.85182e-13	Infinity	Flowers	Leaves	100 - 40.5	1	0.04185	+
4.55_495.1801m/z	495.18	4.5524	205.397	1.33282e-12	4.86815e-13	Infinity	Leaves	Flowers	100 - 11.1	1	0.0629667	+
14.41_389.3389m/z	389.339	14.4054	204.557	1.34737e-12	4.90375e-13	Infinity	Flowers	Leaves	100 - 11.2	1	0.101883	+
12.74_970.6926m/z	970.693	12.7439	336.931	1.35902e-12	4.92864e-13	Infinity	Flowers	Leaves	100 - 37.6	1	0.0407667	+
7.66_855.2293m/z	855.229	7.6637	291.663	1.38645e-12	5.01032e-13	Infinity	Stems	Leaves	100 - 19.7	1	0.0828	+
19.63_702.5987m/z	702.599	19.6279	294.488	1.41986e-12	5.11302e-13	Infinity	Stems	Leaves	100 - 26.1	1	0.1021	+
6.77_269.0821m/z	269.082	6.77053	160.497	1.44196e-12	5.17436e-13	Infinity	Stems	Leaves	100 - 4.96	1	0.0271667	+
13.45_493.3186m/z	493.319	13.4509	226.587	1.54166e-12	5.51278e-13	Infinity	Flowers	Leaves	100 - 17	1	0.0543167	+
0.73_317.0641m/z	317.064	0.73425	212.977	1.58151e-12	5.6356e-13	Infinity	Flowers	Leaves	100 - 9.86	1	0.0951	+
7.88_661.1888m/z	661.189	7.88443	252.911	1.59639e-12	5.66886e-13	Infinity	Stems	Leaves	100 - 11	1	0.0754167	+
5.76_625.1866m/z	625.187	5.75695	239.442	1.6267e-12	5.7565e-13	Infinity	Stems	Leaves	100 - 15.4	1	0.0611333	+
3.74_370.2212m/z	370.221	3.7371	186.676	1.64957e-12	5.8173e-13	25.7137	Leaves	Stems	100 - 33.2 - 0.169	1	0.115483	+
8.08_631.1756m/z	631.176	8.08245	247.393	1.68154e-12	5.90969e-13	Infinity	Stems	Leaves	100 - 12.6	1	0.1092	+
13.55_435.3820m/z	435.382	13.5527	214.573	1.70708e-12	5.97888e-13	Infinity	Flowers	Leaves	100 - 14.1	1	0.0339667	+
3.23_449.1071m/z	449.107	3.2274	200.938	1.72728e-12	6.029e-13	81.1421	Flowers	Stems	100 - 16.8 - 2.48	1	1.03945	+
9.39_511.1935m/z	511.194	9.38705	224.179	1.73639e-12	6.04016e-13	Infinity	Stems	Leaves	100 - 10.9	1	0.0612	+
9.95_417.3725m/z	417.373	9.95228	213.187	1.81788e-12	6.3022e-13	Infinity	Flowers	Leaves	100 - 14.4	1	0.0621667	+
15.37_361.1897m/z	361.19	15.365	198.003	1.86329e-12	6.40069e-13	Infinity	Leaves	Stems	100 - 9.71	1	0.04755	+
9.56_789.4569m/z	789.457	9.55737	271.344	1.86506e-12	6.40069e-13	Infinity	Flowers	Leaves	100 - 25.8	1	0.0616167	+
6.53_371.1133m/z	371.113	6.53228	193.962	1.85818e-12	6.40069e-13	Infinity	Stems	Leaves	100 - 3.8	1	0.0407667	+
7.64_579.3863m/z	579.386	7.64305	236.414	1.88261e-12	6.43928e-13	Infinity	Flowers	Leaves	100 - 20.6	1	0.0546167	+
5.72_303.2089m/z	303.209	5.7162	164.254	1.96421e-12	6.69599e-13	Infinity	Flowers	Leaves	100	1	0.0475333	+
6.06_624.1464n	647.136	6.06258	233.03	2.00695e-12	6.7964e-13	53.2668	Leaves	Stems	100 - 28.8 - 3	1	0.0611333	+
5.97_621.1929m/z	621.193	5.9743	239.524	2.00151e-12	6.7964e-13	Infinity	Stems	Leaves	100 - 9.12	1	0.0611333	+
6.84_622.4042m/z	622.404	6.83897	247.576	2.01894e-12	6.81444e-13	Infinity	Flowers	Leaves	100 - 14.3	1	0.048	+
6.87_848.2808m/z	848.281	6.8664	285.28	2.0598e-12	6.92947e-13	Infinity	Stems	Leaves	100 - 26.9	1	0.0139833	+
6.87_799.2564m/z	799.256	6.87333	288.284	2.10432e-12	7.05603e-13	Infinity	Stems	Leaves	100 - 17.5	1	0.0343667	+
6.10_939.3788m/z	939.379	6.10333	310.139	2.24776e-12	7.51237e-13	Infinity	Stems	Leaves	100 - 47.8	1	0.0611167	+
6.99_755.4970m/z	755.497	6.99048	278.32	2.30427e-12	7.67616e-13	Infinity	Flowers	Leaves	100 - 17.9	1	0.0203833	+
13.48_496.4146m/z	496.415	13.4848	246.502	2.33602e-12	7.73156e-13	Infinity	Flowers	Leaves	100 - 21.7	1	0.0950833	+
6.16_849.2894m/z	849.289	6.15768	293.943	2.33125e-12	7.73156e-13	Infinity	Stems	Leaves	100 - 21.7	1	0.0543	+
6.89_829.2653m/z	829.265	6.89457	292.104	2.3882e-12	7.87877e-13	Infinity	Stems	Flowers	100 - 22.3	1	0.06295	+
7.32_241.0993m/z	241.099	7.32448	160.114	2.49789e-12	8.16166e-13	Infinity	Flowers	Leaves	100 - 5.78	1	0.0628333	+
6.77_877.2836m/z	877.284	6.77053	302.261	2.496e-12	8.16166e-13	Infinity	Stems	Flowers	100 - 7.45 - 10.8	1	0.0679333	+
7.91_520.3640m/z	520.364	7.9117	247.906	2.48646e-12	8.16166e-13	98952.5	Flowers	Leaves	100 - 28.8 - 2.8	1	0.10265	+
4.08_298.2654m/z	298.265	4.07693	167.909	2.58193e-12	8.40939e-13	Infinity	Stems	Leaves	100	1	0.0543333	+
6.53_823.2420m/z	823.242	6.5255	279.261	2.64944e-12	8.60185e-13	Infinity	Stems	Leaves	100 - 29.4	1	0.06165	+
7.75_463.3385n	502.302	7.74755	226.358	2.66143e-12	8.61344e-13	19.8781	Flowers	Leaves	100 - 22.9	1	0.0623167	+
16.53_386.3400m/z	386.34	16.5285	214.178	2.70861e-12	8.71101e-13	Infinity	Flowers	Leaves	100 - 13.1	1	0.06115	+
5.09_403.0816m/z	403.082	5.0921	194.808	2.70417e-12	8.71101e-13	Infinity	Flowers	Leaves	100 - 8.43	1	0.0203667	+
5.63_297.1662m/z	297.166	5.6279	173.209	2.78444e-12	8.92681e-13	Infinity	Stems	Leaves	100 - 3.55	1	0.0475167	+
5.93_799.2034m/z	799.203	5.92675	264.878	2.88991e-12	9.23599e-13	Infinity	Leaves	Flowers	100 - 23.3	1	0.0679333	+
2.62_177.1008m/z	177.101	2.61615	145.504	2.90223e-12	9.24648e-13	Infinity	Flowers	Leaves	100 - 3.88	1	0.06115	+
5.45_287.2096m/z	287.21	5.44948	158.036	2.93121e-12	9.25233e-13	Infinity	Leaves	Stems	100	1	0.06975	+
6.61_819.1846m/z	819.185	6.61432	292.279	2.92322e-12	9.25233e-13	Infinity	Stems	Leaves	100 - 17.4	1	0.034	+
7.76_845.2476m/z	845.248	7.76165	289.657	2.91467e-12	9.25233e-13	Infinity	Stems	Leaves	100 - 23.7 - 1.23	1	0.0279	+
6.46_258.1123m/z	258.112	6.46437	159.284	2.94342e-12	9.26229e-13	Infinity	Leaves	Flowers	100 - 10.5	1	0.0817833	+
15.45_312.3248m/z	312.325	15.4465	199.875	2.96596e-12	9.30458e-13	Infinity	Flowers	Leaves	100 - 13.9	1	0.0611333	+
1.49_573.2002m/z	573.2	1.48865	220.818	2.99394e-12	9.36363e-13	Infinity	Leaves	Stems	100 - 9.85	1	0.0883	+
7.24_177.0531m/z	177.053	7.235	222.438	3.0167e-12	9.40605e-13	Infinity	Stems	Flowers	100 - 2.53	1	0.0815333	+
6.58_575.2433m/z	575.243	6.58038	242.525	3.0711e-12	9.54656e-13	Infinity	Leaves	Stems	100 - 12.9	1	0.04805	+
5.63_687.2810m/z	687.281	5.63468	238.24	3.11073e-12	9.62403e-13	Infinity	Leaves	Stems	100	1	0.0475167	+
3.51_177.1377m/z	177.138	3.50617	140.553	3.11484e-12	9.62403e-13	Infinity	Flowers	Leaves	100 - 6.94	1	0.115433	+
5.95_302.0401m/z	302.04	5.94712	160.868	3.14138e-12	9.67678e-13	Infinity	Flowers	Leaves	100	1	0.0271833	+
6.53_575.1871m/z	575.187	6.5255	256.828	3.18567e-12	9.77793e-13	Infinity	Stems	Leaves	100 - 10.3	1	0.0683833	+
7.59_597.1540m/z	597.154	7.58875	240.03	3.19333e-12	9.77793e-13	Infinity	Flowers	Leaves	100 - 12.3	1	0.05485	+
12.63_879.3566m/z	879.357	12.6285	308.888	3.20599e-12	9.78738e-13	Infinity	Flowers	Leaves	100 - 23.2	1	0.04075	+
4.28_253.1165m/z	253.116	4.28073	156.116	3.3803e-12	1.02888e-12	Infinity	Flowers	Leaves	100 - 7.29	1	0.05435	+
5.71_447.1540m/z	447.154	5.7094	210.416	3.45368e-12	1.0481e-12	Infinity	Stems	Leaves	100 - 9.66	1	0.0679167	+
14.04_551.2820m/z	551.282	14.0386	225.19	3.48455e-12	1.05434e-12	Infinity	Leaves	Stems	100 - 9.52	1	0.0747167	+
13.96_433.2364m/z	433.236	13.9586	210.807	3.52651e-12	1.06389e-12	Infinity	Leaves	Stems	100 - 45.9	1	0.0579833	+
5.44_643.1980m/z	643.198	5.43588	235.09	3.60101e-12	1.08316e-12	Infinity	Stems	Leaves	100 - 2.24	1	0.0475333	+
5.33_739.1878m/z	739.188	5.3	243.726	5.26e-13	1.15e-12	Infinity	Stems	Flowers	100 - 13.8 - 0.728	1	0.055383	-
13.29_520.4357m/z	520.436	13.2879	245.868	3.89599e-12	1.16846e-12	Infinity	Flowers	Leaves	100 - 11.2	1	0.04755	+
13.96_374.1523m/z	374.152	13.9586	184.742	3.94407e-12	1.17942e-12	Infinity	Leaves	Stems	100 - 55.9	1	0.0495167	+
6.21_361.0900m/z	361.09	6.21198	174.452	3.9847e-12	1.18809e-12	Infinity	Leaves	Flowers	100 - 8.98	1	0.0747167	+
1.60_166.0855m/z	166.086	1.59732	174.152	4.04043e-12	1.20121e-12	3.16553	Flowers	Leaves	100 - 8.14 - 0.00897	1	0.312433	+
6.74_833.2203m/z	833.22	6.73658	300.806	4.07741e-12	1.20869e-12	Infinity	Stems	Leaves	100 - 16.2	1	0.0271833	+
5.94_441.1131m/z	441.113	5.94033	201.152	4.10449e-12	1.2132e-12	Infinity	Stems	Leaves	100 - 7.19	1	0.0679333	+
13.72_477.2262m/z	477.226	13.7158	217.275	4.12603e-12	1.21605e-12	Infinity	Leaves	Stems	100 - 1.61	1	0.0407667	+
12.25_763.3292m/z	763.329	12.253	273.921	4.17932e-12	1.22822e-12	Infinity	Flowers	Leaves	100 - 31.1	1	0.0543167	+
4.98_317.0648m/z	317.065	4.97587	167.198	4.23472e-12	1.23684e-12	32.5153	Flowers	Leaves	100 - 13.8	1	0.428667	+
6.28_443.1670m/z	443.167	6.27993	195.53	4.22151e-12	1.23684e-12	Infinity	Stems	Leaves	100 - 9.44	1	0.0415333	+
4.37_209.0798m/z	209.08	4.36902	221.383	4.24494e-12	1.23684e-12	Infinity	Stems	Leaves	100 - 7.05	1	0.0611167	+
0.61_399.1867m/z	399.187	0.61195	194.924	4.26126e-12	1.23807e-12	32.8544	Flowers	Leaves	100 - 13.9	1	0.0543333	+
5.06_486.1920m/z	486.192	5.06493	218.974	4.32532e-12	1.25122e-12	Infinity	Stems	Leaves	100	1	0.0543333	+
0.65_380.2734m/z	380.273	0.652717	175.63	4.33098e-12	1.25122e-12	Infinity	Flowers	Leaves	100	1	0.0339667	+
6.58_314.0992m/z	314.099	6.58038	165.574	4.37561e-12	1.26055e-12	Infinity	Leaves	Stems	100 - 6.86	1	0.05485	+
18.68_911.5265m/z	911.526	18.683	317.326	4.57112e-12	1.31317e-12	Infinity	Leaves	Flowers	100 - 30.1 - 0.344	1	0.103033	+
2.26_167.0341m/z	167.034	2.3	208.432	6.41e-13	1.34e-12	116.6	Flowers	Stems	100 - 7.05	1	0.3331	-
7.83_611.1736m/z	611.174	7.82983	245.782	4.84035e-12	1.38662e-12	Infinity	Leaves	Stems	100 - 16.4	1	0.0475333	+
7.00_604.4036m/z	604.404	7.00408	241.885	4.88365e-12	1.39512e-12	Infinity	Flowers	Leaves	100 - 13.2	1	0.02715	+
6.70_887.5693m/z	887.569	6.70262	304.303	4.89964e-12	1.39579e-12	Infinity	Flowers	Leaves	100 - 41.1 - 2.78	1	0.07465	+
5.72_699.2227m/z	699.223	5.7162	254.227	4.92073e-12	1.3979e-12	Infinity	Stems	Leaves	100 - 18.4	1	0.0679333	+
13.96_401.1379m/z	401.138	13.9586	194.866	5.17741e-12	1.46675e-12	Infinity	Leaves	Stems	100 - 20.1	1	0.0409	+
6.36_879.2993m/z	879.299	6.36222	297.821	5.29343e-12	1.49547e-12	Infinity	Stems	Leaves	100 - 16.8	1	0.0950833	+
19.50_416.4237m/z	416.424	19.4983	232.761	5.32774e-12	1.50102e-12	Infinity	Flowers	Leaves	100 - 20.8	1	0.11665	+
14.60_814.0506m/z	814.051	14.5961	296.743	5.42055e-12	1.52297e-12	Infinity	Leaves	Stems	100 - 47.4	1	0.0883167	+
4.58_432.2956n	433.303	4.57958	197.644	5.44942e-12	1.52689e-12	Infinity	Stems	Flowers	100	1	0.0718333	+
5.57_287.0542m/z	287.054	5.56677	159.743	5.47651e-12	1.53028e-12	12.2902	Flowers	Stems	100 - 12.3 - 1.18	1	0.135867	+
3.67_216.0865m/z	216.086	3.66917	141.372	5.67268e-12	1.58078e-12	Infinity	Flowers	Leaves	100 - 3.93	1	0.0543167	+
6.16_485.2320m/z	485.232	6.15768	218.999	5.72575e-12	1.59123e-12	Infinity	Flowers	Leaves	100 - 3.52	1	0.0339667	+
5.00_287.2556m/z	287.256	4.99622	158.034	5.99854e-12	1.66252e-12	Infinity	Leaves	Stems	100 - 5.28	1	0.0415167	+
4.29_318.0356m/z	318.036	4.2943	165.432	6.05382e-12	1.67147e-12	Infinity	Flowers	Leaves	100 - 9.32	1	0.0883	+
10.34_840.5218n	863.511	10.3421	293.704	6.06348e-12	1.67147e-12	11.0478	Leaves	Flowers	100 - 44.2 - 4.51 - 0.368	1	0.395233	+
6.79_605.1978m/z	605.198	6.79093	245.91	6.14575e-12	1.68959e-12	Infinity	Stems	Leaves	100 - 22	1	0.0616333	+
7.32_935.2505m/z	935.25	7.31755	323.734	6.19405e-12	1.6983e-12	Infinity	Stems	Leaves	100 - 16.8	1	0.0281333	+
5.88_303.0491m/z	303.049	5.8792	162.541	6.30551e-12	1.71046e-12	6.25727	Flowers	Stems	100 - 13.8 - 1.39	1	0.47545	+
13.66_534.4510m/z	534.451	13.6614	253.694	6.29985e-12	1.71046e-12	Infinity	Flowers	Leaves	100 - 37.1 - 1.2	1	0.0951	+
13.76_405.2639m/z	405.264	13.7633	196.591	6.3376e-12	1.71046e-12	Infinity	Flowers	Stems	100 - 5.68	1	0.0611333	+
4.77_633.1419m/z	633.142	4.7721	243.302	6.32205e-12	1.71046e-12	Infinity	Flowers	Leaves	100 - 17.7	1	0.0339667	+
3.39_333.0593m/z	333.059	3.3907	170.113	6.34159e-12	1.71046e-12	Infinity	Flowers	Leaves	100 - 11.1	1	0.12225	+
8.14_989.5561m/z	989.556	8.14358	332.014	6.35547e-12	1.71046e-12	Infinity	Stems	Leaves	100 - 7.43	1	0.0475333	+
8.17_777.3821m/z	777.382	8.17073	288.678	6.32705e-12	1.71046e-12	Infinity	Flowers	Leaves	100 - 21.4	1	0.0543333	+
15.56_373.1379m/z	373.138	15.562	184.774	6.39189e-12	1.71575e-12	Infinity	Leaves	Stems	100 - 7.83	1	0.0407667	+
6.40_345.2373m/z	345.237	6.40305	183.893	6.42275e-12	1.71844e-12	Infinity	Flowers	Leaves	100 - 9.12	1	0.0546	+
6.03_577.2034m/z	577.203	6.02862	256.781	6.43552e-12	1.71844e-12	Infinity	Stems	Leaves	100 - 13.5	1	0.0611167	+
6.37_809.2981m/z	809.298	6.36902	277.364	6.46183e-12	1.72097e-12	Infinity	Stems	Leaves	100 - 19.4	1	0.0815833	+
6.79_641.3496m/z	641.35	6.79093	239.117	6.53977e-12	1.7372e-12	Infinity	Flowers	Leaves	100 - 11.4	1	0.0342	+
7.84_323.2565m/z	323.256	7.84347	182.886	6.56308e-12	1.73888e-12	Infinity	Flowers	Leaves	100 - 7.43	1	0.0339333	+
16.05_629.4676m/z	629.468	16.0463	268.12	6.81311e-12	1.7959e-12	Infinity	Flowers	Leaves	100 - 6.43	1	0.0339667	+
16.03_603.4574m/z	603.457	16.0259	266.597	6.82676e-12	1.7959e-12	Infinity	Flowers	Leaves	100 - 16.4	1	0.0747167	+
3.60_397.0306m/z	397.031	3.60127	191.313	6.83098e-12	1.7959e-12	Infinity	Flowers	Leaves	100 - 3.77	1	0.0475333	+
6.61_805.2192m/z	805.219	6.61432	288.178	6.98808e-12	1.83249e-12	Infinity	Stems	Leaves	100 - 1.29	1	0.0271667	+
10.42_488.1459m/z	488.146	10.4236	216.994	7.04292e-12	1.84215e-12	Infinity	Leaves	Stems	100 - 13.7	1	0.0339667	+
4.04_333.0611m/z	333.061	4	274.009	1.03e-12	1.87e-12	Infinity	Stems	Flowers	100 - 14	1	0.142667	-
6.75_813.4939m/z	813.494	6.75015	292.379	7.39997e-12	1.9306e-12	Infinity	Flowers	Leaves	100 - 22.9	1	0.0475667	+
15.83_877.4505m/z	877.451	15.8269	291.295	7.47435e-12	1.9352e-12	Infinity	Leaves	Stems	100 - 17.8	1	0.04285	+
5.57_287.2098m/z	287.21	5.56677	159.737	7.46703e-12	1.9352e-12	Infinity	Flowers	Stems	100	1	0.05435	+
7.58_661.4264m/z	661.426	7.57502	257.023	7.4396e-12	1.9352e-12	Infinity	Stems	Leaves	100	1	0.0342333	+
12.53_469.3507m/z	469.351	12.5264	231.173	7.54752e-12	1.9443e-12	Infinity	Stems	Leaves	100 - 11.1	1	0.0693167	+
7.50_147.0427m/z	147.043	7.49637	261.875	7.52953e-12	1.9443e-12	Infinity	Stems	Leaves	100 - 2.49	1	0.0845833	+
3.95_241.0472m/z	241.047	3.9547	155.009	7.58471e-12	1.94534e-12	Infinity	Flowers	Leaves	100	1	0.04755	+
10.51_856.5395m/z	856.539	10.5121	302.611	7.5896e-12	1.94534e-12	Infinity	Leaves	Stems	100 - 11.3	1	0.0205833	+
16.39_460.4124m/z	460.412	16.3859	235.406	7.71039e-12	1.97136e-12	Infinity	Flowers	Leaves	100 - 6.43	1	0.04075	+
6.92_875.2302m/z	875.23	6.92258	313.435	7.75457e-12	1.97771e-12	Infinity	Stems	Leaves	100 - 25.5	1	0.0344833	+
4.29_333.2272m/z	333.227	4.2943	168.366	7.79021e-12	1.98186e-12	Infinity	Flowers	Leaves	100	1	0.0475333	+
0.69_588.2110m/z	588.211	0.693467	218.572	7.84839e-12	1.9917e-12	Infinity	Flowers	Leaves	100 - 8.82	1	0.0543833	+
17.52_813.6321n	836.621	17.5153	309.628	7.8757e-12	1.99369e-12	34.6906	Flowers	Leaves	100 - 49.4 - 7.46 - 0.114	1	0.239617	+
3.34_661.1785n	662.186	3.33635	234.725	7.93288e-12	2.0032e-12	15.5651	Leaves	Flowers	100 - 33.9 - 4.74	1	0.1429	+
6.28_393.1512m/z	393.151	6.27993	184.165	8.01237e-12	2.01829e-12	Infinity	Flowers	Leaves	100 - 7.75	1	0.0551333	+
11.87_991.8476m/z	991.848	11.8726	320.566	8.14926e-12	2.04773e-12	Infinity	Leaves	Stems	100 - 17.8	1	0.0747	+
4.54_317.3367m/z	317.337	4.53883	167.188	8.29936e-12	2.08034e-12	Infinity	Flowers	Leaves	100	1	0.0611333	+
7.37_693.2142m/z	693.214	7.37268	262.619	8.33156e-12	2.0833e-12	Infinity	Stems	Flowers	100 - 16	1	0.0614	+
7.18_623.4104m/z	623.41	7.18068	245.525	8.46845e-12	2.11237e-12	Infinity	Flowers	Leaves	100 - 13.8 - 0.823	1	0.0543333	+
3.04_165.1012m/z	165.101	3.03725	138.206	8.53806e-12	2.12455e-12	Infinity	Flowers	Leaves	100 - 5.42	1	0.101867	+
10.38_817.4819m/z	817.482	10.376	277.225	8.57625e-12	2.12887e-12	Infinity	Flowers	Leaves	100 - 24.9	1	0.0203833	+
4.20_642.2722m/z	642.272	4.19922	255.351	8.83726e-12	2.18835e-12	Infinity	Stems	Leaves	100 - 9.98	1	0.0475833	+
18.31_623.5578m/z	623.558	18.3089	278.868	8.91442e-12	2.20213e-12	Infinity	Flowers	Leaves	100 - 25.5	1	0.0778167	+
6.17_801.2216m/z	801.222	6.17123	271.142	9.03799e-12	2.22727e-12	Infinity	Stems	Flowers	100 - 13	1	0.0407667	+
16.28_540.1953m/z	540.195	16.2772	225.443	9.06308e-12	2.22809e-12	Infinity	Leaves	Flowers	100 - 12.1	1	0.06115	+
2.16_331.1281m/z	331.128	2.16112	175.453	9.08829e-12	2.22892e-12	19.4119	Flowers	Leaves	100 - 20.5 - 0.558	1	0.32605	+
11.88_609.4503m/z	609.45	11.8794	249.89	9.15668e-12	2.24032e-12	10.7931	Leaves	Flowers	100 - 37.9 - 7.67	1	0.122233	+
13.16_463.4129m/z	463.413	13.1588	223.467	9.23461e-12	2.254e-12	Infinity	Flowers	Leaves	100 - 18.6	1	0.03395	+
0.72_286.1150n	287.122	0.720633	166.621	9.35851e-12	2.2788e-12	7.98093	Flowers	Stems	100 - 1.32	1	0.095	+
18.74_910.7241n	933.713	18.7444	339.861	9.42912e-12	2.29054e-12	44.5275	Stems	Flowers	100 - 48.1 - 3.49	1	0.218717	+
5.91_925.3052m/z	925.305	5.90637	303.691	9.85778e-12	2.389e-12	Infinity	Stems	Leaves	100 - 10	1	0.0543333	+
5.96_667.1834m/z	667.183	5.96072	246.673	9.93783e-12	2.4027e-12	Infinity	Stems	Flowers	100 - 22.4 - 0.818	1	0.0950833	+
7.54_299.0186m/z	299.019	7.5	166.559	1.45e-12	2.41e-12	51.2	Leaves	Flowers	100 - 13.9	1	0.142633	-
8.41_285.0736m/z	285.074	8.40873	161.532	1.00583e-11	2.42609e-12	Infinity	Stems	Flowers	100 - 2.02	1	0.0611333	+
7.70_661.1896m/z	661.19	7.69863	259.097	1.00847e-11	2.42674e-12	Infinity	Stems	Flowers	100 - 28.9 - 2.79	1	0.166133	+
8.83_315.0854m/z	315.085	8.82983	163.815	1.025e-11	2.45497e-12	65.595	Leaves	Flowers	100 - 15.2	1	0.142583	+
14.61_611.6931m/z	611.693	14.6097	249.841	1.02369e-11	2.45497e-12	Infinity	Leaves	Stems	100 - 1.14	1	0.129067	+
17.02_775.7882m/z	775.788	17.0176	295.247	1.03142e-11	2.46229e-12	Infinity	Leaves	Stems	100 - 5.31	1	0.0611333	+
7.04_659.1349m/z	659.135	7.03803	234.783	1.03287e-11	2.46229e-12	Infinity	Flowers	Leaves	100 - 23.4	1	0.06115	+
4.52_732.2074m/z	732.207	4.51845	293.892	1.03779e-11	2.46826e-12	Infinity	Stems	Leaves	100 - 8.87	1	0.0339667	+
3.90_317.0646m/z	317.065	3.90037	214.908	1.06859e-11	2.53561e-12	Infinity	Flowers	Leaves	100 - 10.3	1	0.05435	+
15.09_973.6908m/z	973.691	15.0866	346.197	1.07744e-11	2.55069e-12	Infinity	Flowers	Leaves	100 - 28.6	1	0.0543333	+
11.12_460.3273m/z	460.327	11.1179	219.66	1.08508e-11	2.56284e-12	Infinity	Flowers	Leaves	100 - 21.1 - 0.526	1	0.0882833	+
7.32_859.2035m/z	859.203	7.31755	293.776	1.12808e-11	2.65826e-12	Infinity	Stems	Flowers	100 - 19.4 - 2.47	1	0.0967167	+
5.09_515.1153m/z	515.115	5.08532	199.33	1.14259e-11	2.68626e-12	Infinity	Stems	Flowers	100 - 17.6	1	0.0815	+
7.43_956.2727n	979.262	7.43475	346.106	1.15555e-11	2.71052e-12	Infinity	Stems	Flowers	100 - 48.5 - 14.4 - 1.15	1	0.0964167	+
10.59_639.3379n	640.345	10.5946	249.241	1.1935e-11	2.79313e-12	227.194	Flowers	Leaves	100 - 31.5 - 3.5	1	0.15755	+
5.43_702.3780m/z	702.378	5.4291	260.363	1.2024e-11	2.80114e-12	Infinity	Leaves	Stems	100 - 17.2	1	0.02715	+
14.98_492.3515n	493.359	14.9833	226.586	1.24575e-11	2.89552e-12	28.2803	Flowers	Stems	100 - 27.5	1	0.110067	+
16.22_506.3985m/z	506.399	16.2229	246.234	1.25767e-11	2.91001e-12	Infinity	Flowers	Stems	100 - 17.1	1	0.03395	+
5.00_287.1575m/z	287.157	4.99622	159.739	1.25712e-11	2.91001e-12	Infinity	Leaves	Stems	100	1	0.0415167	+
12.52_608.2613n	609.269	12.5195	251.94	1.26464e-11	2.91296e-12	8.41232	Leaves	Stems	100 - 30.1	1	0.151133	+
11.35_463.4117m/z	463.412	11.3489	223.467	1.26262e-11	2.91296e-12	Infinity	Flowers	Leaves	100 - 18.4	1	0.0747	+
7.37_763.1594m/z	763.159	7.37268	267.595	1.27113e-11	2.92131e-12	Infinity	Flowers	Leaves	100 - 16.1	1	0.07575	+
14.01_519.2898m/z	519.29	14.0115	220.093	1.27864e-11	2.932e-12	Infinity	Leaves	Stems	100 - 12	1	0.0679167	+
13.82_868.6093m/z	868.609	13.8244	324.865	1.36453e-11	3.12194e-12	Infinity	Flowers	Leaves	100 - 17.5	1	0.0543333	+
6.02_588.0828m/z	588.083	6.01505	220.506	1.4158e-11	3.23201e-12	Infinity	Flowers	Leaves	100 - 5.71	1	0.0679333	+
14.24_718.5756m/z	718.576	14.2424	314.145	1.42717e-11	3.2363e-12	Infinity	Flowers	Leaves	100 - 4.49	1	0.0407667	+
6.27_425.1053m/z	425.105	6.27315	203.472	1.42589e-11	3.2363e-12	Infinity	Leaves	Stems	100 - 3.78	1	0.0415333	+
6.02_925.3109m/z	925.311	6.01505	299.277	1.42484e-11	3.2363e-12	Infinity	Stems	Leaves	100 - 28.6	1	0.0611333	+
7.58_449.1229m/z	449.123	7.57502	258.183	1.4445e-11	3.26113e-12	Infinity	Stems	Leaves	100 - 11.4	1	0.0551833	+
10.70_822.5299m/z	822.53	10.7036	303.205	1.44136e-11	3.26113e-12	Infinity	Leaves	Stems	100 - 18.8	1	0.0407667	+
5.39_656.2311m/z	656.231	5.38835	246.887	1.45531e-11	3.27831e-12	13158.4	Flowers	Leaves	100 - 21.8	1	0.0679333	+
5.38_287.2097m/z	287.21	5.38155	158.036	1.46866e-11	3.30043e-12	Infinity	Leaves	Stems	100	1	0.0475667	+
4.36_971.2577m/z	971.258	4.36223	302.977	1.47159e-11	3.30043e-12	Infinity	Flowers	Leaves	100 - 16.6	1	0.0475333	+
11.37_317.0696m/z	317.07	11.3692	168.936	1.50693e-11	3.37229e-12	Infinity	Flowers	Leaves	100 - 5.22	1	0.0271667	+
6.36_287.0542m/z	287.054	6.36222	159.743	1.5301e-11	3.41667e-12	22.2237	Leaves	Stems	100 - 13.1	1	0.17085	+
4.94_641.2201m/z	641.22	4.94192	235.129	1.55264e-11	3.44443e-12	Infinity	Stems	Leaves	100 - 11.2	1	0.04075	+
6.11_939.3699m/z	939.37	6.11013	310.139	1.54846e-11	3.44443e-12	Infinity	Stems	Leaves	100 - 26.4	1	0.0475333	+
8.23_515.3004n	516.308	8.23187	229.944	1.55207e-11	3.44443e-12	9.06753	Leaves	Stems	100 - 23.7 - 3.47 - 0.0431	1	0.1562	+
7.62_861.3237m/z	861.324	7.62268	302.53	1.60493e-11	3.55273e-12	Infinity	Stems	Leaves	100 - 12	1	0.0342333	+
4.00_406.1488m/z	406.149	4.00225	194.717	1.6262e-11	3.59205e-12	46.5903	Flowers	Leaves	100 - 16.5 - 2.27	1	0.149433	+
10.08_966.5717m/z	966.572	10.0769	339.316	1.63098e-11	3.59485e-12	Infinity	Leaves	Stems	100 - 30.4	1	0.04755	+
5.04_585.1779m/z	585.178	5.04457	216.71	1.63792e-11	3.60238e-12	Infinity	Stems	Leaves	100	1	0.0271667	+
4.06_302.1608m/z	302.161	4.05658	166.021	1.64676e-11	3.61405e-12	Infinity	Flowers	Leaves	100 - 4.49	1	0.05435	+
5.09_533.1850m/z	533.185	5.0921	212.088	1.70339e-11	3.73033e-12	Infinity	Flowers	Leaves	100 - 12	1	0.0339667	+
8.05_739.4963m/z	739.496	8.05488	278.618	1.70892e-11	3.73444e-12	Infinity	Flowers	Stems	100 - 18.9	1	0.0344833	+
9.92_627.2801m/z	627.28	9.91762	259.804	1.71958e-11	3.74972e-12	12.7223	Leaves	Stems	100 - 33.7 - 6.02	1	0.1097	+
10.62_538.2875m/z	538.288	10.615	231.39	1.75714e-11	3.82347e-12	Infinity	Flowers	Leaves	100 - 11.6	1	0.04075	+
5.06_259.0951m/z	259.095	5.06493	157.535	1.78513e-11	3.87612e-12	Infinity	Stems	Flowers	100 - 7.93	1	0.0679167	+
15.17_752.5279m/z	752.528	15.168	300.085	1.81669e-11	3.92513e-12	14.5633	Stems	Leaves	100 - 41.2	1	0.115467	+
7.69_977.2668m/z	977.267	7.69153	334.513	1.81921e-11	3.92513e-12	Infinity	Stems	Flowers	100 - 42.5 - 4.63	1	0.1045	+
7.75_947.2617m/z	947.262	7.7546	328.103	1.81898e-11	3.92513e-12	Infinity	Stems	Leaves	100 - 24.4	1	0.0139667	+
4.53_319.0706m/z	319.071	4.53203	165.395	1.8293e-11	3.93859e-12	Infinity	Flowers	Leaves	100 - 1.88	1	0.0969333	+
7.49_273.0734m/z	273.073	7.48945	253.395	1.83824e-11	3.94952e-12	Infinity	Stems	Leaves	100 - 0.965	1	0.0498833	+
8.83_299.0538m/z	299.054	8.82983	155.891	1.84321e-11	3.95191e-12	Infinity	Leaves	Stems	100	1	0.0474333	+
9.24_345.2661m/z	345.266	9.24417	171.45	1.85041e-11	3.95903e-12	Infinity	Leaves	Stems	100	1	0.0409833	+
11.53_327.1218m/z	327.122	11.5328	172.071	1.85981e-11	3.97084e-12	17.8945	Stems	Flowers	100 - 13.7 - 1.16	1	0.149433	+
7.65_383.1115m/z	383.111	7.6501	195.421	1.99312e-11	4.24539e-12	Infinity	Stems	Leaves	100 - 13.8	1	0.07595	+
12.10_873.3459m/z	873.346	12.1036	293.541	1.9967e-11	4.24539e-12	Infinity	Flowers	Leaves	100 - 12.5	1	0.03395	+
8.56_691.2280m/z	691.228	8.55815	254.379	2.00383e-11	4.2517e-12	Infinity	Stems	Leaves	100 - 7.58	1	0.0340167	+
3.38_605.1640m/z	605.164	3.38392	231.891	2.02175e-11	4.28084e-12	14.2126	Leaves	Flowers	100 - 29.6 - 0.675	1	0.434967	+
16.05_403.3548m/z	403.355	16.0531	207.896	2.03376e-11	4.28852e-12	Infinity	Flowers	Leaves	100 - 15.7	1	0.0747167	+
6.83_813.2203m/z	813.22	6.83205	283.72	2.03071e-11	4.28852e-12	Infinity	Stems	Flowers	100 - 33.3 - 4.38	1	0.0962833	+
3.57_785.2140m/z	785.214	3.6	285.085	3e-12	4.34e-12	Infinity	Flowers	Leaves	100 - 36.4 - 11.6	1	0.115467	-
11.19_633.4830m/z	633.483	11.1858	274.379	2.06286e-11	4.34093e-12	Infinity	Flowers	Leaves	100 - 19.2	1	0.04075	+
7.21_935.2546m/z	935.255	7.20783	310.204	2.07425e-11	4.35594e-12	Infinity	Stems	Flowers	100 - 22.3 - 0.255	1	0.0611167	+
6.19_594.1363n	617.126	6.19163	243.633	2.08935e-11	4.3697e-12	265.121	Flowers	Stems	100 - 24.8 - 0.199	1	0.143417	+
3.39_495.1131m/z	495.113	3.3907	216.819	2.08603e-11	4.3697e-12	Infinity	Flowers	Leaves	100 - 10.7	1	0.0815167	+
10.27_758.4587m/z	758.459	10.2741	274.009	2.10105e-11	4.38521e-12	Infinity	Leaves	Stems	100 - 21.6	1	0.0203833	+
6.12_584.2246n	607.214	6.11693	256.099	2.11734e-11	4.4102e-12	Infinity	Stems	Flowers	100 - 29.2 - 7.4	1	0.0950833	+
7.66_479.1309m/z	479.131	7.65688	253.132	2.13548e-11	4.43894e-12	Infinity	Stems	Leaves	100	1	0.0414333	+
15.63_467.4086m/z	467.409	15.6	227.937	3.14e-12	4.51e-12	Infinity	Flowers	Leaves	100 - 18.9	1	0.073717	-
17.41_533.4852n	556.474	17.4115	263.522	2.18875e-11	4.54044e-12	Infinity	Flowers	Stems	100 - 17.1	1	0.0815167	+
6.36_802.2230m/z	802.223	6.36222	286.068	2.20837e-11	4.57187e-12	Infinity	Stems	Flowers	100 - 12.9	1	0.0544167	+
7.11_305.2467m/z	305.247	7.11275	178.206	2.25717e-11	4.66346e-12	Infinity	Flowers	Leaves	100 - 5.2	1	0.0407667	+
6.29_241.0844m/z	241.084	6.28748	153.321	2.27544e-11	4.68228e-12	Infinity	Leaves	Stems	100 - 5.47	1	0.0619	+
7.76_862.2519n	885.241	7.76165	299.923	2.27127e-11	4.68228e-12	458.318	Stems	Flowers	100 - 34.9 - 1.56 - 0.0942	1	0.130933	+
5.59_401.1201m/z	401.12	5.59393	189.366	2.30064e-11	4.72258e-12	Infinity	Stems	Leaves	100 - 0.577	1	0.0339667	+
8.38_315.0851m/z	315.085	8.38158	165.539	2.30426e-11	4.72258e-12	Infinity	Leaves	Flowers	100 - 10.5	1	0.0817667	+
8.83_226.0613m/z	226.061	8.82983	144.113	2.31039e-11	4.72567e-12	Infinity	Leaves	Flowers	100 - 9.39	1	0.0883	+
7.09_479.1286m/z	479.129	7.08558	211.474	2.32552e-11	4.7379e-12	Infinity	Leaves	Stems	100 - 12.2	1	0.0679833	+
6.69_631.1759m/z	631.176	6.689	253.524	2.32563e-11	4.7379e-12	Infinity	Stems	Leaves	100 - 5.07	1	0.03395	+
15.39_510.3920m/z	510.392	15.3854	248.166	2.35727e-11	4.78116e-12	Infinity	Flowers	Leaves	100 - 21.3	1	0.0679167	+
15.51_809.4794m/z	809.479	15.5145	288.103	2.36089e-11	4.78116e-12	Infinity	Leaves	Stems	100 - 11.6	1	0.0271667	+
5.20_287.3124m/z	287.312	5.20078	158.032	2.35574e-11	4.78116e-12	Infinity	Leaves	Stems	100	1	0.0412833	+
1.48_406.1101n	445.073	1.48185	189.981	2.37711e-11	4.8045e-12	1620.7	Leaves	Flowers	100 - 13 - 6.53 - 0.0521	1	0.18365	+
4.99_287.3736m/z	287.374	4.98945	158.03	2.39927e-11	4.83972e-12	Infinity	Leaves	Stems	100	1	0.0347167	+
5.93_711.1355m/z	711.135	5.93353	249.913	2.41743e-11	4.86676e-12	Infinity	Flowers	Leaves	100 - 11.8	1	0.04075	+
6.10_896.3700m/z	896.37	6.09655	295.351	2.45826e-11	4.93922e-12	Infinity	Stems	Leaves	100 - 20.4	1	0.0611167	+
10.70_515.2603m/z	515.26	10.6968	231.948	2.47936e-11	4.97186e-12	Infinity	Flowers	Leaves	100 - 4	1	0.0478	+
3.68_253.1169m/z	253.117	3.67598	157.814	2.53193e-11	5.06734e-12	Infinity	Flowers	Leaves	100 - 2.26	1	0.03395	+
0.59_632.3226m/z	632.323	0.5916	229.371	2.54616e-11	5.08587e-12	Infinity	Flowers	Leaves	100 - 29.7	1	0.04075	+
8.71_476.3228m/z	476.323	8.71437	223.118	2.63483e-11	5.25271e-12	Infinity	Flowers	Leaves	100 - 4.37	1	0.0272	+
4.20_354.0724n	355.08	4.19922	179.969	2.66774e-11	5.29768e-12	56.2982	Leaves	Flowers	100 - 10.5	1	0.135833	+
7.90_887.2502m/z	887.25	7.89802	302.096	2.66639e-11	5.29768e-12	Infinity	Stems	Leaves	100 - 7.02	1	0.0134667	+
11.89_991.5586m/z	991.559	11.8862	322.839	2.68591e-11	5.31312e-12	6.3218	Leaves	Flowers	100 - 48.1	1	0.244767	+
6.88_799.2601m/z	799.26	6.8804	290.454	2.68178e-11	5.31312e-12	Infinity	Stems	Flowers	100 - 25.4 - 2.83	1	0.0141667	+
7.66_691.2008m/z	691.201	7.6637	258.504	2.69217e-11	5.31523e-12	31.3906	Stems	Flowers	100 - 31.5	1	0.110767	+
4.23_948.2360m/z	948.236	4.2264	301.122	2.73611e-11	5.38861e-12	Infinity	Stems	Leaves	100 - 26.3	1	0.0543333	+
10.78_391.4264m/z	391.426	10.7783	206.379	2.73987e-11	5.38861e-12	Infinity	Stems	Leaves	100	1	0.0474667	+
11.97_822.5118n	845.501	11.9745	296.195	2.78116e-11	5.45931e-12	19.2159	Leaves	Flowers	100 - 48.7	1	0.401	+
14.52_362.3408m/z	362.341	14.5214	211.178	2.79753e-11	5.48092e-12	Infinity	Flowers	Leaves	100 - 11.5	1	0.0815	+
3.82_269.0442m/z	269.044	3.8186	157.093	2.82186e-11	5.51803e-12	Infinity	Flowers	Leaves	100 - 2.82	1	0.0543333	+
13.35_627.3102m/z	627.31	13.349	241.407	2.84173e-11	5.5357e-12	Infinity	Leaves	Stems	100 - 13.2	1	0.0475333	+
4.14_209.0798m/z	209.08	4.14488	221.383	2.83982e-11	5.5357e-12	Infinity	Stems	Leaves	100 - 7.03	1	0.04755	+
6.39_386.1354n	369.132	6.38938	188.529	2.86703e-11	5.57437e-12	Infinity	Stems	Leaves	100 - 11.3	1	0.0749833	+
7.24_875.2376m/z	875.238	7.235	302.295	2.93217e-11	5.69019e-12	Infinity	Stems	Leaves	100 - 13.8	1	0.0407833	+
13.16_547.4282m/z	547.428	13.1588	259.575	2.97736e-11	5.74567e-12	Infinity	Flowers	Leaves	100 - 23.3	1	0.0271667	+
3.69_726.2577m/z	726.258	3.68955	245.578	2.97761e-11	5.74567e-12	Infinity	Leaves	Stems	100 - 19.8	1	0.04755	+
3.95_581.1492m/z	581.149	3.9547	232.4	2.97083e-11	5.74567e-12	23.6094	Leaves	Flowers	100 - 24 - 4.19	1	0.258367	+
15.62_497.4340m/z	497.434	15.6163	234.39	3.02326e-11	5.82278e-12	Infinity	Flowers	Stems	100 - 28.3	1	0.0543333	+
6.74_799.5158m/z	799.516	6.73658	303.621	3.07875e-11	5.91769e-12	Infinity	Flowers	Leaves	100 - 7.74	1	0.04075	+
8.45_359.1117m/z	359.112	8.44948	178.055	3.08411e-11	5.91769e-12	351.057	Leaves	Flowers	100 - 16.1	1	0.176617	+
12.69_688.5171m/z	688.517	12.6896	268.996	3.11238e-11	5.94146e-12	Infinity	Stems	Leaves	100 - 21.4	1	0.0475167	+
3.19_168.0414n	169.049	3.18665	131.457	3.11974e-11	5.94146e-12	11.8865	Flowers	Stems	100 - 8.53	1	0.2513	+
3.77_347.1229m/z	347.123	3.77105	176.674	3.10774e-11	5.94146e-12	9.19622	Flowers	Leaves	100 - 16.8 - 0.712	1	0.461867	+
6.94_347.0736m/z	347.074	6.93618	171.391	3.11464e-11	5.94146e-12	Infinity	Flowers	Leaves	100 - 7.83	1	0.04075	+
8.44_381.0930m/z	381.093	8.44277	193.64	3.15746e-11	6.00213e-12	Infinity	Leaves	Flowers	100 - 10.8	1	0.13585	+
7.85_839.2536m/z	839.254	7.85022	287.591	3.22897e-11	6.12667e-12	Infinity	Stems	Leaves	100 - 27.2	1	0.0679	+
6.63_353.1012m/z	353.101	6.6347	181.825	3.23599e-11	6.12862e-12	Infinity	Stems	Leaves	100 - 3.02	1	0.04075	+
11.51_862.5038n	845.5	11.5124	296.195	3.24631e-11	6.13681e-12	12.9469	Leaves	Flowers	100 - 51.1 - 13.4 - 0.113	1	0.16355	+
6.68_833.2254m/z	833.225	6.67545	298.603	3.26025e-11	6.15178e-12	Infinity	Stems	Flowers	100 - 37.1 - 3.87	1	0.0883167	+
9.67_739.4950m/z	739.495	9.67283	278.618	3.28583e-11	6.18862e-12	4.49464	Flowers	Leaves	100 - 27.8	1	0.129067	+
15.18_561.2854m/z	561.285	15.1816	244.868	3.32023e-11	6.24193e-12	5.6205	Flowers	Stems	100 - 35.4 - 2.31	1	0.0815	+
5.28_303.0490m/z	303.049	5.27602	164.26	3.3638e-11	6.31223e-12	9.28338	Flowers	Leaves	100 - 14.4	1	0.21475	+
5.37_401.1178m/z	401.118	5.37477	196.715	3.39478e-11	6.34708e-12	Infinity	Stems	Leaves	100 - 4.3	1	0.0339667	+
7.24_303.0850m/z	303.085	7.2418	217.487	3.39012e-11	6.34708e-12	Infinity	Stems	Flowers	100 - 11.9	1	0.12905	+
5.40_529.0943m/z	529.094	5.40192	212.18	3.42791e-11	6.39733e-12	12.8789	Flowers	Leaves	100 - 20.2 - 3.01	1	0.137683	+
7.58_386.3039m/z	386.304	7.57502	199.031	3.51427e-11	6.54654e-12	Infinity	Flowers	Leaves	100 - 6.11	1	0.0551833	+
12.70_806.5170n	829.506	12.7032	292.1	3.5688e-11	6.61199e-12	7.51064	Leaves	Flowers	100 - 42.4	1	0.667583	+
6.83_567.2776m/z	567.278	6.82513	236.684	3.55765e-11	6.61199e-12	Infinity	Leaves	Stems	100 - 7.53	1	0.02745	+
7.48_783.2569m/z	783.257	7.48267	275.689	3.56375e-11	6.61199e-12	Infinity	Stems	Leaves	100 - 7.56	1	0.0566667	+
9.21_895.4938m/z	895.494	9.21022	297.557	3.60193e-11	6.6613e-12	43213.8	Leaves	Flowers	100 - 31.3	1	0.0475833	+
6.20_287.0542m/z	287.054	6.19843	159.743	3.61969e-11	6.68207e-12	11.2852	Flowers	Stems	100 - 12.4 - 0.369	1	0.366783	+
4.05_641.1465m/z	641.147	4.0498	237.122	3.72005e-11	6.85495e-12	Infinity	Leaves	Flowers	100 - 21.9 - 0.426	1	0.0883	+
3.98_446.1780n	469.167	3.97508	211.731	3.77161e-11	6.93746e-12	36.0025	Stems	Flowers	100 - 17.8 - 3.03	1	0.122233	+
4.74_779.1998m/z	779.2	4.74495	306.221	3.85312e-11	7.07467e-12	Infinity	Stems	Leaves	100 - 27	1	0.0339667	+
4.01_155.0685m/z	155.068	4.00905	150.722	3.86048e-11	7.07548e-12	Infinity	Stems	Leaves	100 - 1	1	0.04755	+
2.75_266.1379m/z	266.138	2.75198	160.628	3.86985e-11	7.07997e-12	13.1751	Flowers	Leaves	100 - 16.6	1	0.4211	+
11.80_400.3040m/z	400.304	11.7979	211.803	3.91122e-11	7.14287e-12	Infinity	Flowers	Leaves	100 - 10.2	1	0.04075	+
14.45_740.5272m/z	740.527	14.4462	298.116	4.07456e-11	7.38841e-12	Infinity	Stems	Leaves	100 - 22.4	1	0.04075	+
12.10_571.4433m/z	571.443	12.1036	261.069	4.05628e-11	7.38841e-12	Infinity	Flowers	Leaves	100 - 19.7	1	0.0135667	+
16.47_920.5635n	903.56	16.4742	315.205	4.06474e-11	7.38841e-12	59.4332	Leaves	Flowers	100 - 32.2 - 0.314	1	0.108667	+
9.92_450.2776m/z	450.278	9.91762	212.237	4.07172e-11	7.38841e-12	Infinity	Flowers	Leaves	100	1	0.0271667	+
19.80_565.4578m/z	565.458	19.7977	244.771	4.11495e-11	7.44844e-12	Infinity	Stems	Flowers	100 - 31.1	1	0.0815	+
3.08_307.1665m/z	307.167	3.078	172.812	4.13811e-11	7.47713e-12	6.25201	Flowers	Stems	100 - 17.6	1	0.353167	+
4.42_739.1618m/z	739.162	4.41657	245.352	4.19846e-11	7.5728e-12	Infinity	Leaves	Stems	100 - 26	1	0.0815	+
7.32_846.2371m/z	846.237	7.31755	296.183	4.21568e-11	7.59047e-12	Infinity	Stems	Leaves	100	1	0.02095	+
12.49_824.5268n	847.516	12.491	296.161	4.23932e-11	7.61962e-12	10.7985	Leaves	Flowers	100 - 44.5 - 0.879	1	0.633633	+
6.46_229.1316m/z	229.132	6.45757	148.91	4.2585e-11	7.64067e-12	Infinity	Leaves	Stems	100 - 0.92	1	0.0407833	+
7.80_691.1979m/z	691.198	7.80265	258.504	4.27661e-11	7.65972e-12	Infinity	Stems	Flowers	100 - 21.1	1	0.1093	+
7.35_581.4185m/z	581.419	7.35237	246.435	4.31368e-11	7.71261e-12	Infinity	Flowers	Leaves	100 - 19.9	1	0.0479167	+
13.92_547.3610m/z	547.361	13.9195	233.159	4.3508e-11	7.74968e-12	Infinity	Stems	Leaves	100 - 12	1	0.04075	+
9.60_879.5058m/z	879.506	9.60492	295.626	4.35715e-11	7.74968e-12	17.0526	Leaves	Flowers	100 - 45.9 - 6.86 - 0.0141	1	0.68705	+
7.21_820.2417n	843.231	7.20783	287.524	4.34699e-11	7.74968e-12	79.3194	Stems	Flowers	100 - 31.9 - 1.04 - 0.0505	1	0.142767	+
4.53_317.1733m/z	317.173	4.53203	165.463	4.38384e-11	7.78361e-12	Infinity	Flowers	Leaves	100	1	0.04755	+
0.69_204.8695m/z	204.87	0.68675	158.771	4.45598e-11	7.89799e-12	Infinity	Stems	Flowers	100 - 0.327	1	0.0679167	+
5.96_329.0266m/z	329.027	5.96072	168.51	4.46422e-11	7.8989e-12	Infinity	Stems	Leaves	100 - 1.92	1	0.0475333	+
6.10_466.2900m/z	466.29	6.10333	217.564	4.60466e-11	8.13333e-12	47.3881	Leaves	Stems	100 - 22.8	1	0.3132	+
14.05_829.7708m/z	829.771	14.0454	296.467	4.66138e-11	8.21932e-12	Infinity	Leaves	Stems	100	1	0.0967667	+
10.70_519.3318n	520.339	10.6968	233.807	4.69671e-11	8.26736e-12	2.72131	Flowers	Stems	100 - 23 - 0.185	1	0.122433	+
6.12_325.1042m/z	325.104	6.12372	179.228	4.7267e-11	8.30585e-12	Infinity	Stems	Flowers	100 - 9.82	1	0.0611333	+
9.80_963.8332m/z	963.833	9.79537	305.305	4.74741e-11	8.31368e-12	Infinity	Flowers	Leaves	100	1	0.0273167	+
6.69_636.1468n	659.136	6.689	240.774	4.74696e-11	8.31368e-12	23.4497	Leaves	Stems	100 - 29.8 - 2.82	1	0.108683	+
15.32_620.2989n	621.306	15.3243	257.859	4.76941e-11	8.33792e-12	3.41214	Flowers	Stems	100 - 35.1 - 0.082	1	0.115467	+
2.13_309.1436m/z	309.144	2.12712	167.49	4.85354e-11	8.45609e-12	16.5466	Flowers	Leaves	100 - 24.5 - 2.71	1	0.163033	+
10.37_817.4909m/z	817.491	10.3692	281.499	4.84822e-11	8.45609e-12	Infinity	Flowers	Leaves	100 - 12.5	1	0.0271667	+
11.63_343.2209m/z	343.221	11.6278	200.517	4.87975e-11	8.47289e-12	Infinity	Stems	Leaves	100 - 9.27	1	0.0815167	+
6.18_759.4621m/z	759.462	6.17805	280.385	4.8742e-11	8.47289e-12	Infinity	Stems	Leaves	100	1	0.04075	+
9.29_537.3424n	520.339	9.28517	237.799	4.94141e-11	8.56541e-12	13.9746	Stems	Leaves	100 - 28 - 1.56	1	0.122483	+
5.41_375.1410m/z	375.141	5.40873	201.264	5.21647e-11	9.00455e-12	Infinity	Stems	Flowers	100 - 14.1	1	0.0339667	+
5.46_400.0980m/z	400.098	5.45627	196.746	5.24234e-11	9.00455e-12	Infinity	Flowers	Leaves	100 - 5.18	1	0.03395	+
6.42_345.0606m/z	345.061	6.42362	171.457	5.22664e-11	9.00455e-12	Infinity	Leaves	Stems	100 - 8.38	1	0.0342333	+
6.00_578.1623n	617.125	6.00147	247.687	5.24172e-11	9.00455e-12	6.41261	Leaves	Stems	100 - 28.7 - 5.16	1	0.0951	+
4.56_568.2030m/z	568.203	4.55922	234.67	5.22771e-11	9.00455e-12	Infinity	Stems	Leaves	100 - 11.9	1	0.0426	+
6.76_875.2372m/z	875.237	6.76373	313.435	5.24758e-11	9.00455e-12	Infinity	Stems	Leaves	100 - 17.5	1	0.0339667	+
3.68_433.1108m/z	433.111	3.67598	199.507	5.29622e-11	9.07279e-12	Infinity	Flowers	Leaves	100 - 5.65	1	0.0747167	+
8.82_315.5872m/z	315.587	8.82305	163.797	5.31791e-11	9.09472e-12	Infinity	Leaves	Stems	100	1	0.06795	+
11.80_881.4848m/z	881.485	11.7979	299.985	5.38947e-11	9.2017e-12	10.6543	Leaves	Flowers	100 - 44 - 6.54 - 0.12	1	0.0818167	+
3.55_335.2419m/z	335.242	3.55368	180.649	5.64635e-11	9.59225e-12	Infinity	Flowers	Leaves	100 - 5	1	0.0543333	+
10.95_669.2873m/z	669.287	10.9549	273.614	5.62846e-11	9.59225e-12	Infinity	Leaves	Stems	100 - 24.5	1	0.05435	+
8.37_884.4967n	907.486	8.36785	286.482	5.63999e-11	9.59225e-12	Infinity	Flowers	Stems	100 - 40.4 - 6.65 - 0.22	1	0.0886167	+
11.55_303.0491m/z	303.049	11.5531	164.26	5.68874e-11	9.64823e-12	43.9052	Flowers	Stems	100 - 10.8 - 0.0704	1	0.11545	+
4.26_689.1645m/z	689.164	4.26035	238.205	5.74409e-11	9.72599e-12	Infinity	Stems	Flowers	100 - 14.1	1	0.0543333	+
10.77_368.2556n	391.245	10.7715	210.185	5.76046e-11	9.73758e-12	13.1965	Stems	Leaves	100 - 17.5 - 1.25	1	0.156233	+
3.83_302.1257n	303.133	3.83218	167.719	5.94661e-11	1.00357e-11	49.73	Flowers	Leaves	100 - 15 - 0.0687	1	0.108933	+
8.16_959.5912m/z	959.591	8.15717	309.821	6.00524e-11	1.01179e-11	Infinity	Leaves	Flowers	100 - 11.2	1	0.0475667	+
11.53_312.0978m/z	312.098	11.5328	167.38	6.02197e-11	1.01294e-11	Infinity	Stems	Flowers	100 - 7.13	1	0.0611	+
13.74_571.4311m/z	571.431	13.7429	246.662	6.07314e-11	1.0168e-11	Infinity	Flowers	Leaves	100 - 9.6	1	0.0271833	+
5.10_364.1153m/z	364.115	5.0989	192.354	6.05677e-11	1.0168e-11	Infinity	Leaves	Stems	100 - 6.1	1	0.04075	+
3.48_287.0539m/z	287.054	3.479	202.903	6.08469e-11	1.0168e-11	Infinity	Flowers	Leaves	100 - 11.4	1	0.0271667	+
4.13_787.1470m/z	787.147	4.1313	260.918	6.07893e-11	1.0168e-11	Infinity	Leaves	Stems	100 - 16.6	1	0.04755	+
6.80_385.1304m/z	385.13	6.80475	197.209	6.17404e-11	1.03005e-11	Infinity	Stems	Flowers	100 - 21.4	1	0.0273	+
9.24_341.2085m/z	341.209	9.23733	182.232	6.18603e-11	1.03037e-11	Infinity	Leaves	Flowers	100 - 6.49	1	0.0407667	+
1.84_332.1100n	371.073	1.83505	177.678	6.23115e-11	1.03451e-11	17.645	Stems	Leaves	100 - 13.7 - 3.97	1	0.305633	+
2.51_331.1048n	349.139	2.51432	178.383	6.22605e-11	1.03451e-11	4.08835	Flowers	Leaves	100 - 14.4 - 0.932	1	0.550133	+
3.62_579.1485m/z	579.149	3.62163	226.535	6.25313e-11	1.03648e-11	14.3536	Leaves	Stems	100 - 25.3	1	1.18208	+
3.59_867.2101m/z	867.21	3.59443	284.968	6.28441e-11	1.03941e-11	Infinity	Leaves	Flowers	100 - 24.9 - 0.193	1	0.07465	+
7.05_583.1367m/z	583.137	7.05162	234.34	6.29115e-11	1.03941e-11	Infinity	Flowers	Leaves	100 - 6.35	1	0.0339667	+
6.44_778.2312n	801.22	6.43718	290.42	6.31327e-11	1.03971e-11	50.5006	Stems	Flowers	100 - 32.8 - 8.57 - 0.438	1	0.102067	+
10.29_456.2948m/z	456.295	10.2877	233.53	6.30538e-11	1.03971e-11	Infinity	Flowers	Leaves	100 - 7.84	1	0.05435	+
0.94_665.2136m/z	665.214	0.9	242.9	9.15e-12	1.04e-11	520.8	Flowers	Stems	100 - 19.3	1	0.067917	-
15.86_679.5447m/z	679.545	15.8561	286.26	6.3541e-11	1.04475e-11	Infinity	Flowers	Leaves	100 - 16.6	1	0.0407333	+
6.51_439.0995m/z	439.099	6.50512	199.343	6.39044e-11	1.04904e-11	Infinity	Stems	Leaves	100 - 8.15	1	0.0339667	+
4.01_208.1326m/z	208.133	4.00905	146.755	6.40612e-11	1.04993e-11	Infinity	Stems	Leaves	100 - 1.31	1	0.0475833	+
3.23_355.1857m/z	355.186	3.2274	190.822	6.42307e-11	1.05102e-11	47.7229	Flowers	Leaves	100 - 16.6	1	0.3942	+
15.14_471.3479m/z	471.348	15.1	216.831	9.44e-12	1.07e-11	Infinity	Stems	Flowers	100 - 13.2	1	0.053683	-
4.56_489.1382m/z	489.138	4.55922	199.931	6.56724e-11	1.0729e-11	Infinity	Stems	Flowers	100 - 15.5	1	0.0493833	+
14.61_611.4661m/z	611.466	14.6097	251.892	6.58905e-11	1.07307e-11	9.48382	Leaves	Flowers	100 - 32.6	1	0.210567	+
5.61_499.1533m/z	499.153	5.61428	242.371	6.5893e-11	1.07307e-11	Infinity	Stems	Leaves	100 - 11.9	1	0.0543	+
8.53_393.4351m/z	393.435	8.531	195.099	6.64369e-11	1.08021e-11	Infinity	Flowers	Leaves	100	1	0.0339667	+
15.62_329.1117m/z	329.112	15.6231	175.525	6.69015e-11	1.08604e-11	Infinity	Leaves	Flowers	100 - 11.2	1	0.0815	+
8.43_409.2552m/z	409.255	8.4291	207.714	6.72886e-11	1.09059e-11	6.65989	Flowers	Leaves	100 - 19.8	1	0.136133	+
16.70_722.5535m/z	722.554	16.6984	294.083	6.76529e-11	1.09476e-11	5.76531	Flowers	Leaves	100 - 42 - 6.33	1	0.135867	+
12.48_847.7839m/z	847.784	12.4774	298.351	6.83845e-11	1.10327e-11	Infinity	Leaves	Stems	100	1	0.0557333	+
4.48_369.0258m/z	369.026	4.47767	170.702	6.83945e-11	1.10327e-11	Infinity	Stems	Leaves	100 - 6.35	1	0.0815	+
9.71_285.0396m/z	285.04	9.7	167.057	1.02e-11	1.11e-11	63.8	Leaves	Flowers	100 - 22.3	1	0.108667	-
13.77_475.3409m/z	475.341	13.8	233.32	1.03e-11	1.11e-11	Infinity	Flowers	Leaves	100 - 16.3	1	0.060417	-
9.34_765.2719m/z	765.272	9.3395	265.463	7.05637e-11	1.13647e-11	Infinity	Stems	Flowers	100 - 6.85	1	0.0475333	+
1.20_607.1254m/z	607.125	1.20313	222.056	7.07319e-11	1.13738e-11	Infinity	Leaves	Stems	100 - 15.6	1	0.0679167	+
7.71_577.3726m/z	577.373	7.70548	242.477	7.20034e-11	1.15601e-11	Infinity	Flowers	Leaves	100 - 16.5	1	0.021	+
5.68_433.2023m/z	433.202	5.67545	203.242	7.2429e-11	1.16102e-11	Infinity	Flowers	Leaves	100 - 8.27	1	0.0407667	+
5.28_411.0685m/z	411.069	5.27602	194.574	7.27599e-11	1.1645e-11	Infinity	Flowers	Stems	100 - 1.79	1	0.058	+
15.22_790.5219n	813.511	15.2156	296.753	7.30283e-11	1.16697e-11	21.9148	Leaves	Flowers	100 - 45.3	1	0.203767	+
6.96_374.2895m/z	374.289	6.95652	192.019	7.34296e-11	1.17155e-11	Infinity	Flowers	Leaves	100 - 9.13	1	0.0543333	+
6.01_851.2663m/z	851.266	6.00825	293.91	7.42145e-11	1.18223e-11	Infinity	Stems	Leaves	100 - 12.8	1	0.0339667	+
6.94_820.2416n	843.231	6.93618	289.691	7.44547e-11	1.184e-11	12.7401	Stems	Flowers	100 - 34.7 - 1.14 - 0.0518	1	0.1163	+
6.78_273.2159m/z	273.216	6.78412	172.476	7.45568e-11	1.184e-11	Infinity	Flowers	Leaves	100 - 4.9	1	0.041	+
7.41_331.0803m/z	331.08	7.4137	166.705	7.48064e-11	1.18612e-11	66.1463	Leaves	Flowers	100 - 12.5 - 1.15	1	0.123567	+
14.49_466.4384m/z	466.438	14.4942	245.311	7.57272e-11	1.19812e-11	Infinity	Stems	Leaves	100 - 26.3	1	0.06845	+
17.54_635.5183m/z	635.518	17.5424	285.053	7.57978e-11	1.19812e-11	Infinity	Flowers	Leaves	100 - 6.63	1	0.0339333	+
6.12_686.2048n	709.194	6.12372	256.098	7.68412e-11	1.21274e-11	Infinity	Stems	Flowers	100 - 27.6 - 2.19	1	0.0883	+
6.92_851.2415m/z	851.241	6.9	282.29	1.17e-11	1.23e-11	Infinity	Stems	Flowers	100 - 37.3	1	0.03395	-
18.29_634.5758m/z	634.576	18.2885	282.916	7.85212e-11	1.23735e-11	Infinity	Flowers	Leaves	100 - 22.1	1	0.0553667	+
7.71_327.0854m/z	327.085	7.71253	168.578	7.88771e-11	1.24104e-11	Infinity	Stems	Flowers	100 - 8.29	1	0.0630667	+
11.36_317.0626m/z	317.063	11.3624	167.198	7.93738e-11	1.24694e-11	Infinity	Flowers	Leaves	100 - 1.59	1	0.0475333	+
3.57_317.2275m/z	317.228	3.57408	165.461	8.01706e-11	1.25753e-11	Infinity	Flowers	Leaves	100	1	0.0203667	+
5.85_557.1261m/z	557.126	5.85203	219.231	8.04938e-11	1.25873e-11	Infinity	Stems	Leaves	100 - 8.47	1	0.0611333	+
4.38_480.1487m/z	480.149	4.38262	200.148	8.04339e-11	1.25873e-11	Infinity	Flowers	Leaves	100 - 7.85	1	0.0543333	+
4.23_402.1649m/z	402.165	4.23318	192.994	8.17122e-11	1.27584e-11	8.82369	Stems	Flowers	100 - 18.8 - 0.786	1	0.115467	+
4.67_480.2205m/z	480.22	4.6702	223.015	8.26843e-11	1.28708e-11	Infinity	Stems	Leaves	100 - 8.77	1	0.0616	+
7.86_948.2581m/z	948.258	7.86387	321.251	8.25703e-11	1.28708e-11	Infinity	Stems	Leaves	100 - 3.94	1	0.0343333	+
4.43_396.1071m/z	396.107	4.43015	196.867	8.2934e-11	1.28901e-11	Infinity	Flowers	Leaves	100 - 7.01	1	0.02715	+
1.58_292.1173m/z	292.117	1.58375	168.155	8.37055e-11	1.29903e-11	3.49279	Flowers	Stems	100 - 12.2 - 1.05	1	0.496117	+
19.84_702.5981m/z	702.598	19.8385	292.302	8.38503e-11	1.2993e-11	Infinity	Flowers	Leaves	100 - 23.5	1	0.0815167	+
4.17_547.1435m/z	547.143	4.16527	227.243	8.44645e-11	1.30684e-11	14.9415	Leaves	Flowers	100 - 19.4	1	0.237717	+
11.28_627.3347m/z	627.335	11.2809	243.421	8.46913e-11	1.30837e-11	30.2697	Flowers	Leaves	100 - 24.3 - 0.398	1	0.0950667	+
6.97_580.1936n	603.183	6.97012	252.073	8.76746e-11	1.35241e-11	Infinity	Stems	Flowers	100 - 26.1 - 4.17	1	0.10865	+
11.70_603.3380m/z	603.338	11.7026	243.926	8.78736e-11	1.35344e-11	Infinity	Flowers	Leaves	100 - 8.49	1	0.04755	+
6.14_729.1959m/z	729.196	6.1373	261.94	8.93049e-11	1.37342e-11	Infinity	Stems	Leaves	100 - 15.1	1	0.0135833	+
8.73_921.4989m/z	921.499	8.73475	292.769	8.96186e-11	1.37617e-11	Infinity	Flowers	Stems	100 - 39.5 - 2.24	1	0.0951667	+
10.50_409.2542m/z	409.254	10.4983	200.19	9.06649e-11	1.39015e-11	Infinity	Flowers	Leaves	100 - 7.1	1	0.0478	+
17.32_576.4958m/z	576.496	17.3164	263.035	9.13899e-11	1.39512e-11	24.5354	Flowers	Leaves	100 - 48.6 - 7.85	1	0.14265	+
14.34_578.4352m/z	578.435	14.3375	277.793	9.15021e-11	1.39512e-11	Infinity	Flowers	Leaves	100 - 23.7	1	0.101883	+
12.00_465.2818m/z	465.282	12.0017	208.031	9.13905e-11	1.39512e-11	Infinity	Flowers	Leaves	100 - 8.82	1	0.0611667	+
4.41_307.1124m/z	307.112	4.40977	174.579	9.15346e-11	1.39512e-11	Infinity	Stems	Leaves	100 - 2.39	1	0.04075	+
5.60_464.1873m/z	464.187	5.60073	204.288	9.34026e-11	1.42147e-11	Infinity	Flowers	Leaves	100 - 3.25	1	0.0339333	+
0.95_305.1337m/z	305.134	0.945033	169.384	9.38669e-11	1.42642e-11	22.709	Flowers	Leaves	100 - 9.92 - 0.332	1	0.10215	+
4.98_317.5682m/z	317.568	4.97587	165.449	9.40845e-11	1.4276e-11	Infinity	Flowers	Leaves	100	1	0.0339833	+
8.03_902.2229m/z	902.223	8.03438	299.646	9.43974e-11	1.43023e-11	Infinity	Stems	Leaves	100 - 20.3	1	0.0135833	+
13.96_444.2317m/z	444.232	13.9586	212.405	9.5374e-11	1.44289e-11	Infinity	Leaves	Stems	100	1	0.0495167	+
17.53_411.3614m/z	411.361	17.5289	215.293	9.64799e-11	1.45746e-11	9.63382	Stems	Leaves	100 - 23.5	1	0.123633	+
7.28_323.1247m/z	323.125	7.27578	175.742	9.75602e-11	1.47161e-11	Infinity	Stems	Leaves	100	1	0.0341333	+
6.06_897.2758m/z	897.276	6.06258	295.337	9.81174e-11	1.47783e-11	Infinity	Stems	Leaves	100 - 31.3	1	0.0271333	+
14.19_580.4475m/z	580.448	14.1949	275.608	9.85312e-11	1.48188e-11	Infinity	Flowers	Leaves	100 - 17	1	0.0679167	+
6.08_318.1314m/z	318.131	6.07618	175.927	1.00619e-10	1.51106e-11	Infinity	Stems	Leaves	100 - 8.17	1	0.0543333	+
18.02_859.6720m/z	859.672	18.0216	315.953	1.00884e-10	1.51282e-11	Infinity	Flowers	Leaves	100 - 22.9	1	0.0274333	+
1.07_258.1330m/z	258.133	1.07407	164.44	1.01078e-10	1.51351e-11	5.43773	Flowers	Leaves	100 - 11 - 0.382	1	0.550417	+
4.19_449.3013m/z	449.301	4.19243	202.802	1.01249e-10	1.51386e-11	Infinity	Stems	Leaves	100	1	0.0339333	+
15.34_729.5384n	752.528	15.3446	295.686	1.01602e-10	1.51691e-11	7.77888	Stems	Leaves	100 - 42.1 - 11.9 - 0.271	1	0.0951	+
7.55_331.2471m/z	331.247	7.54692	168.434	1.02062e-10	1.52156e-11	Infinity	Leaves	Stems	100	1	0.0350833	+
4.47_303.0490m/z	303.049	4.4709	162.541	1.06559e-10	1.58629e-11	4.04937	Flowers	Stems	100 - 13.1	1	0.366767	+
9.81_483.1758m/z	483.176	9.80895	226.852	1.06735e-10	1.5866e-11	Infinity	Stems	Leaves	100 - 6.1	1	0.0543333	+
2.67_271.1278m/z	271.128	2.67045	162.122	1.08253e-10	1.60683e-11	13006.9	Flowers	Leaves	100 - 9.45	1	0.0814833	+
12.34_365.2654m/z	365.265	12.3413	197.863	1.09201e-10	1.61226e-11	Infinity	Flowers	Leaves	100 - 13.5	1	0.108683	+
4.97_317.3366m/z	317.337	4.96908	165.457	1.09189e-10	1.61226e-11	Infinity	Flowers	Leaves	100	1	0.04075	+
5.06_447.0892m/z	447.089	5.05813	204.739	1.0925e-10	1.61226e-11	Infinity	Stems	Flowers	100 - 2.43	1	0.0543333	+
11.00_479.2120m/z	479.212	10.9956	211.472	1.09242e-10	1.61226e-11	Infinity	Flowers	Leaves	100 - 0.82	1	0.0475833	+
5.00_603.1633m/z	603.163	4.99622	266.604	1.0983e-10	1.61849e-11	Infinity	Stems	Leaves	100 - 15.7	1	0.0551	+
0.69_867.2292m/z	867.229	0.693467	257.56	1.10091e-10	1.62001e-11	Infinity	Flowers	Stems	100 - 3.96	1	0.0271667	+
3.93_303.0501m/z	303.05	3.9	261.732	1.68e-11	1.7e-11	537.6	Stems	Leaves	100 - 15	1	0.12225	-
3.81_168.0644m/z	168.064	3.80502	201.861	1.16529e-10	1.71228e-11	Infinity	Flowers	Stems	100 - 2.59	1	0.0747167	+
5.09_347.0769m/z	347.077	5.0921	174.906	1.17636e-10	1.72606e-11	Infinity	Flowers	Leaves	100 - 2.13	1	0.02715	+
4.43_481.0986m/z	481.099	4.4	267.288	1.73e-11	1.73e-11	Infinity	Flowers	Stems	100 - 28.6 - 0.396	1	0.04755	-
9.97_517.2547m/z	517.255	9.9662	225.987	1.1834e-10	1.73391e-11	Infinity	Stems	Leaves	100 - 5.81	1	0.0275	+
7.56_351.2134m/z	351.213	7.56102	187.308	1.20974e-10	1.76996e-11	4.18433	Flowers	Stems	100 - 15.1	1	0.173983	+
17.26_554.4525m/z	554.453	17.2621	253.198	1.21256e-10	1.77156e-11	Infinity	Flowers	Leaves	100 - 11.2	1	0.0475333	+
10.24_517.3162n	518.323	10.2402	227.924	1.21436e-10	1.77166e-11	4.22872	Leaves	Stems	100 - 25.5 - 0.197	1	0.142633	+
5.57_490.1102n	513.099	5.56677	208.748	1.23174e-10	1.79189e-11	9.36556	Flowers	Stems	100 - 19.9 - 0.172	1	0.122283	+
11.93_684.4078n	707.397	11.9269	264.433	1.23033e-10	1.79189e-11	13.2482	Leaves	Flowers	100 - 51.5 - 8.12	1	0.115467	+
7.81_321.1132m/z	321.113	7.80947	168.789	1.23678e-10	1.79667e-11	Infinity	Stems	Leaves	100 - 12.1	1	0.0339667	+
6.92_355.1138m/z	355.114	6.92258	190.825	1.23935e-10	1.79785e-11	Infinity	Stems	Leaves	100 - 4.22	1	0.02795	+
0.73_261.1204n	262.128	0.727417	159.099	1.25095e-10	1.81212e-11	6.29145	Flowers	Leaves	100 - 9.62	1	0.2108	+
7.81_631.1772m/z	631.177	7.80947	249.43	1.26047e-10	1.82332e-11	Infinity	Stems	Leaves	100 - 5.2	1	0.0476667	+
3.62_426.0939n	427.101	3.62163	226.485	1.26467e-10	1.82681e-11	18.2392	Leaves	Stems	100 - 18.1 - 0.0379	1	0.210567	+
6.78_341.1036m/z	341.104	6.78412	184.038	1.27006e-10	1.832e-11	Infinity	Stems	Leaves	100 - 12.7	1	0.0136	+
1.58_281.1256n	264.122	1.58375	165.892	1.28319e-10	1.84835e-11	3.82853	Flowers	Stems	100 - 13.3 - 0.0992	1	0.414317	+
6.78_339.1198m/z	339.12	6.78412	180.511	1.2982e-10	1.86733e-11	Infinity	Stems	Leaves	100 - 4.97	1	0.0203667	+
4.33_414.2456n	415.253	4.32827	188.962	1.30144e-10	1.86936e-11	12.9048	Stems	Leaves	100 - 16 - 0.226	1	0.101883	+
2.98_418.1105n	457.074	2.97613	191.5	1.30853e-10	1.87691e-11	14.2515	Stems	Leaves	100 - 13.3 - 5.28 - 0.173	1	0.30565	+
7.49_633.1859m/z	633.186	7.48945	251.431	1.32173e-10	1.89318e-11	Infinity	Stems	Leaves	100 - 5.06	1	0.0634667	+
5.76_897.3186m/z	897.319	5.75695	293.152	1.32941e-10	1.90152e-11	Infinity	Stems	Leaves	100 - 8.97	1	0.02035	+
18.85_925.7083m/z	925.708	18.8541	344.661	1.33411e-10	1.90559e-11	6879.37	Stems	Flowers	100 - 32.6	1	0.0412833	+
4.17_564.3612n	547.358	4.16527	227.238	1.34366e-10	1.91654e-11	Infinity	Leaves	Flowers	100	1	0.0815167	+
3.95_304.0565n	305.064	3.94792	167.644	1.34658e-10	1.91804e-11	Infinity	Flowers	Leaves	100 - 5.03	1	0.0679333	+
14.62_410.3528n	411.36	14.6233	215.293	1.35092e-10	1.92155e-11	Infinity	Stems	Leaves	100 - 15.6	1	0.0747167	+
4.77_211.1222m/z	211.122	4.7721	143.283	1.36037e-10	1.93229e-11	Infinity	Stems	Leaves	100 - 9.28	1	0.06795	+
6.38_319.0949m/z	319.095	6.3826	170.608	1.37825e-10	1.95497e-11	Infinity	Stems	Leaves	100 - 1.54	1	0.0272333	+
0.99_282.1328m/z	282.133	0.985783	166.83	1.38561e-10	1.9627e-11	24.2188	Stems	Leaves	100 - 16.1	1	0.332817	+
7.49_229.0840m/z	229.084	7.48945	258.651	1.39527e-10	1.97364e-11	Infinity	Stems	Leaves	100 - 0.173	1	0.0479333	+
12.44_518.3812n	541.37	12.4434	233.299	1.40514e-10	1.98486e-11	8.6943	Stems	Leaves	100 - 24.2 - 3.47	1	0.117133	+
3.30_243.1685m/z	243.168	3.3024	158.299	1.40776e-10	1.98582e-11	Infinity	Flowers	Leaves	100 - 5.02	1	0.08175	+
4.08_298.1067m/z	298.107	4.07693	171.411	1.42938e-10	2.01077e-11	14.8232	Stems	Leaves	100 - 14.7 - 1.32	1	0.149433	+
7.49_449.1208m/z	449.121	7.48945	251.974	1.42834e-10	2.01077e-11	Infinity	Stems	Leaves	100 - 15.8	1	0.0707	+
2.85_375.2110m/z	375.211	2.84707	195.675	1.43351e-10	2.01382e-11	27.6132	Flowers	Leaves	100 - 8.65	1	0.12225	+
4.96_666.2366m/z	666.237	4.95547	252.811	1.44942e-10	2.03337e-11	Infinity	Stems	Leaves	100 - 8.3	1	0.04755	+
3.43_472.1445m/z	472.144	3.43145	209.75	1.46735e-10	2.0557e-11	9.14337	Leaves	Stems	100 - 19.9 - 0.655	1	0.101867	+
11.45_571.4437m/z	571.444	11.4512	246.662	1.47938e-10	2.06407e-11	Infinity	Flowers	Leaves	100 - 9.99	1	0.0412833	+
5.95_870.3527m/z	870.353	5.95392	284.917	1.47907e-10	2.06407e-11	Infinity	Stems	Flowers	100 - 30.2	1	0.0611667	+
6.89_841.2117m/z	841.212	6.89457	272.586	1.47698e-10	2.06407e-11	Infinity	Stems	Flowers	100 - 23.5	1	0.04925	+
16.79_877.6828m/z	877.683	16.7867	331.578	1.53849e-10	2.14196e-11	Infinity	Flowers	Leaves	100 - 7.26	1	0.04075	+
9.05_379.2448m/z	379.245	9.05395	197.398	1.53939e-10	2.14196e-11	30.4712	Flowers	Stems	100 - 17	1	0.2649	+
6.61_601.1680m/z	601.168	6.61432	252.117	1.54258e-10	2.14348e-11	Infinity	Stems	Leaves	100 - 16.8	1	0.0611167	+
13.33_827.4901m/z	827.49	13.3286	296.506	1.54717e-10	2.14404e-11	49.8784	Leaves	Flowers	100 - 42.1	1	0.373567	+
5.36_713.2896m/z	713.29	5.36117	276.985	1.54668e-10	2.14404e-11	Infinity	Stems	Leaves	100 - 31.9	1	0.05435	+
6.63_341.1004m/z	341.1	6.6347	187.664	1.5507e-10	2.14602e-11	Infinity	Stems	Flowers	100 - 12.9	1	0.0815667	+
9.80_723.3913m/z	723.391	9.79537	262.047	1.57869e-10	2.1818e-11	21.0334	Leaves	Flowers	100 - 36.2 - 3.53	1	0.258383	+
3.45_441.2330m/z	441.233	3.45182	197.43	1.58778e-10	2.19139e-11	67.2777	Leaves	Stems	100 - 10.5	1	0.122267	+
9.32_445.2313m/z	445.231	9.31913	210.469	1.59236e-10	2.19476e-11	12.1846	Flowers	Leaves	100 - 18.6	1	0.10215	+
6.89_845.2571m/z	845.257	6.89457	287.49	1.60637e-10	2.21109e-11	Infinity	Stems	Leaves	100 - 16.5	1	0.0280833	+
12.63_820.5949m/z	820.595	12.6285	298.824	1.61858e-10	2.2249e-11	Infinity	Stems	Leaves	100 - 4.75	1	0.0475167	+
14.76_563.4913m/z	563.491	14.7591	263.349	1.62236e-10	2.2271e-11	Infinity	Flowers	Leaves	100	1	0.0272	+
16.24_958.6473n	959.655	16.2433	334.798	1.64355e-10	2.25317e-11	33.0259	Leaves	Flowers	100 - 39.7	1	0.122267	+
4.28_372.0723m/z	372.072	4.28073	181.212	1.6655e-10	2.2802e-11	Infinity	Flowers	Stems	100 - 2.12	1	0.0339667	+
4.53_317.2763m/z	317.276	4.53203	165.459	1.6685e-10	2.28126e-11	Infinity	Flowers	Leaves	100	1	0.0543333	+
1.66_515.2589m/z	515.259	1.65845	222.131	1.6942e-10	2.31022e-11	13.6224	Leaves	Stems	100 - 21.4	1	0.169783	+
8.73_345.0958m/z	345.096	8.72797	169.71	1.69374e-10	2.31022e-11	139.428	Stems	Flowers	100 - 15 - 0.747	1	0.156133	+
12.96_900.6540m/z	900.654	12.955	322.036	1.70318e-10	2.31937e-11	Infinity	Flowers	Leaves	100 - 10.9	1	0.02715	+
5.85_466.2903m/z	466.29	5.84523	215.637	1.71602e-10	2.33374e-11	39.4518	Leaves	Stems	100 - 19.3	1	0.156183	+
13.78_829.5061m/z	829.506	13.7769	303.081	1.74015e-10	2.36342e-11	23.1392	Leaves	Flowers	100 - 42	1	0.1426	+
5.89_637.1701m/z	637.17	5.89278	223.41	1.76677e-10	2.39639e-11	Infinity	Stems	Leaves	100 - 7.4	1	0.04755	+
4.77_427.1007m/z	427.101	4.7721	203.415	1.7951e-10	2.43009e-11	Infinity	Leaves	Flowers	100 - 9.74	1	0.0271833	+
8.71_603.4311m/z	603.431	8.71437	258.251	1.79636e-10	2.43009e-11	Infinity	Flowers	Leaves	100 - 6.56	1	0.0408	+
13.90_611.4658m/z	611.466	13.8992	251.892	1.79907e-10	2.43054e-11	4.97624	Leaves	Flowers	100 - 31.4	1	0.310783	+
12.71_608.4428n	609.45	12.71	249.89	1.81637e-10	2.45067e-11	10.82	Leaves	Flowers	100 - 38.7	1	0.204017	+
16.03_519.2924m/z	519.292	16.0327	218.16	1.83802e-10	2.47661e-11	26.2443	Leaves	Flowers	100 - 24.4 - 1.8	1	0.101883	+
7.72_839.2546m/z	839.255	7.71958	294.114	1.84604e-10	2.48414e-11	Infinity	Stems	Leaves	100 - 26	1	0.0420667	+
11.84_603.3345m/z	603.335	11.8387	243.926	1.84898e-10	2.48483e-11	28.8319	Flowers	Leaves	100 - 26 - 0.944	1	0.0882833	+
6.45_347.0733m/z	347.073	6.45078	174.906	1.88684e-10	2.53238e-11	Infinity	Stems	Flowers	100 - 4.85	1	0.0610167	+
13.08_482.3961m/z	482.396	13.0841	248.931	1.88964e-10	2.53282e-11	Infinity	Flowers	Leaves	100 - 10	1	0.0271833	+
4.04_950.2471m/z	950.247	4.04302	292.327	1.893e-10	2.53399e-11	Infinity	Leaves	Flowers	100 - 35.1 - 0.91	1	0.122283	+
6.80_731.4912m/z	731.491	6.80475	280.91	1.90107e-10	2.54147e-11	Infinity	Flowers	Leaves	100 - 23.2	1	0.0410167	+
4.77_625.1735m/z	625.174	4.7721	229.512	1.93124e-10	2.57844e-11	Infinity	Stems	Flowers	100 - 8.29	1	0.0407667	+
16.02_613.7092m/z	613.709	16.0191	253.897	1.93423e-10	2.57906e-11	Infinity	Leaves	Flowers	100 - 1.73	1	0.0679167	+
4.21_426.0938n	427.101	4.20602	195.965	1.96205e-10	2.61275e-11	25.5517	Leaves	Flowers	100 - 19 - 1.02	1	0.156217	+
12.57_428.2756m/z	428.276	12.5671	203.381	1.96845e-10	2.61787e-11	Infinity	Leaves	Stems	100 - 6.51	1	0.0410333	+
16.93_778.5589n	801.548	16.9293	296.967	1.99705e-10	2.64919e-11	3.54746	Leaves	Flowers	100 - 46.6 - 11.7 - 0.0262	1	0.176583	+
9.49_445.2317m/z	445.232	9.48893	206.675	1.99739e-10	2.64919e-11	20.9798	Flowers	Leaves	100 - 17.2 - 26.4 - 1.74	1	0.129583	+
7.22_581.1963m/z	581.196	7.22143	252.567	1.99978e-10	2.64919e-11	Infinity	Stems	Leaves	100 - 11.3	1	0.0271667	+
8.29_780.3986m/z	780.399	8.2863	263.112	2.00498e-10	2.65265e-11	Infinity	Flowers	Leaves	100 - 36.9	1	0.0474667	+
16.63_612.4746n	595.471	16.6304	254.299	2.01119e-10	2.65743e-11	7.14254	Leaves	Stems	100 - 30.3 - 0.333	1	0.0747167	+
7.25_253.0497m/z	253.05	7.3	152.95	3.08e-11	2.71e-11	94.6	Stems	Flowers	100 - 13.2	1	0.0951	-
5.44_287.3739m/z	287.374	5.44265	159.73	2.05874e-10	2.71674e-11	Infinity	Leaves	Stems	100	1	0.0271667	+
9.45_949.5344m/z	949.534	9.44827	305.526	2.10984e-10	2.78059e-11	Infinity	Flowers	Leaves	100 - 38.7	1	0.0271833	+
16.77_554.4748m/z	554.475	16.7663	259.4	2.11819e-10	2.788e-11	Infinity	Flowers	Stems	100 - 34.1	1	0.04075	+
15.76_435.3808m/z	435.381	15.759	216.498	2.12187e-10	2.78926e-11	Infinity	Flowers	Leaves	100 - 13.9	1	0.0543333	+
6.94_299.0904m/z	299.09	6.93618	160.979	2.13442e-10	2.80215e-11	Infinity	Leaves	Flowers	100 - 12.4	1	0.0548667	+
0.64_526.1743m/z	526.174	0.639117	206.561	2.14946e-10	2.81199e-11	Infinity	Flowers	Stems	100 - 7.79	1	0.0339667	+
0.61_575.2645m/z	575.264	0.60515	220.774	2.15017e-10	2.81199e-11	3710.42	Flowers	Leaves	100 - 15.8	1	0.0543167	+
3.77_225.1009m/z	225.101	3.77105	149.123	2.14959e-10	2.81199e-11	16.9953	Leaves	Flowers	100 - 10.1	1	0.149683	+
14.07_340.3922m/z	340.392	14.0658	213.932	2.15774e-10	2.81829e-11	Infinity	Stems	Leaves	100 - 3.93	1	0.04755	+
18.16_905.5408m/z	905.541	18.1647	317.425	2.17775e-10	2.8408e-11	Infinity	Stems	Flowers	100 - 21.2	1	0.0407667	+
3.48_214.1217m/z	214.122	3.479	144.757	2.21235e-10	2.88226e-11	16.1595	Flowers	Stems	100 - 14.7	1	0.101883	+
5.19_287.0542m/z	287.054	5.19398	159.743	2.22189e-10	2.891e-11	10.2322	Leaves	Stems	100 - 12 - 1.06	1	0.153617	+
5.85_374.2136m/z	374.214	5.84523	195.708	2.2278e-10	2.89502e-11	Infinity	Stems	Flowers	100 - 7.47	1	0.04075	+
9.06_371.3291m/z	371.329	9.06078	201.392	2.24249e-10	2.91041e-11	Infinity	Flowers	Leaves	100 - 5.8	1	0.0475333	+
0.62_351.2118m/z	351.212	0.61875	178.314	2.2872e-10	2.96467e-11	401.521	Flowers	Leaves	100 - 14.4	1	0.0611167	+
17.45_871.6799m/z	871.68	17.4455	318.001	2.31756e-10	2.99642e-11	18.8323	Leaves	Flowers	100 - 55.6	1	0.183883	+
6.36_821.3184m/z	821.318	6.36222	281.434	2.31711e-10	2.99642e-11	Infinity	Stems	Leaves	100 - 11.4	1	0.0271667	+
4.53_732.2127m/z	732.213	4.53203	293.892	2.32409e-10	3.00107e-11	Infinity	Stems	Leaves	100 - 12.5	1	0.03395	+
7.71_936.3678m/z	936.368	7.71253	307.956	2.32773e-10	3.00198e-11	Infinity	Stems	Leaves	100 - 22.3	1	0.0421667	+
10.04_318.2394m/z	318.239	10.043	192.195	2.34716e-10	3.01942e-11	Infinity	Stems	Leaves	100 - 8.01	1	0.0616833	+
7.44_353.4016m/z	353.402	7.44165	190.884	2.34666e-10	3.01942e-11	23.7351	Flowers	Leaves	100	1	0.0552167	+
16.17_567.4855n	590.475	16.1686	266.897	2.35066e-10	3.02013e-11	61.0955	Stems	Leaves	100 - 35.1 - 2.13	1	0.149417	+
15.13_534.4831m/z	534.483	15.1341	264.082	2.35611e-10	3.02334e-11	Infinity	Stems	Leaves	100 - 23.7	1	0.04075	+
17.11_397.3455m/z	397.345	17.1059	211.897	2.36051e-10	3.02441e-11	15.9269	Stems	Leaves	100 - 24.2	1	0.176567	+
3.51_617.1283m/z	617.128	3.50617	237.606	2.36286e-10	3.02441e-11	Infinity	Leaves	Flowers	100 - 28.2 - 0.935	1	0.129033	+
17.26_380.3866m/z	380.387	17.2553	224.099	2.37044e-10	3.02943e-11	Infinity	Flowers	Leaves	100 - 8.42	1	0.0475167	+
7.55_331.0803m/z	331.08	7.54692	166.705	2.37271e-10	3.02943e-11	109.18	Leaves	Flowers	100 - 13 - 1.27	1	0.1195	+
11.87_617.4832m/z	617.483	11.8659	262.097	2.3951e-10	3.05041e-11	Infinity	Flowers	Leaves	100 - 15.4	1	0.0339667	+
0.95_331.1259n	332.133	0.945033	173.653	2.39332e-10	3.05041e-11	13.053	Leaves	Stems	100 - 12 - 0.936	1	0.0950667	+
13.75_667.3110m/z	667.311	13.7497	256.905	2.4034e-10	3.05484e-11	77.7726	Flowers	Stems	100 - 30.7 - 0.618	1	0.0747167	+
4.55_480.2220m/z	480.222	4.54562	223.015	2.40456e-10	3.05484e-11	55264.7	Stems	Leaves	100 - 22.6	1	0.09015	+
4.19_448.0997n	449.107	4.19243	202.808	2.41885e-10	3.06919e-11	5.42859	Stems	Flowers	100 - 18.3 - 6.2 - 0.469	1	0.21735	+
13.74_836.4734n	837.481	13.7361	287.621	2.44744e-10	3.10161e-11	14.6073	Leaves	Stems	100 - 51.1 - 22.8 - 0.816	1	0.271683	+
14.39_509.4225n	510.43	14.385	252.262	2.45418e-10	3.10631e-11	102.384	Flowers	Leaves	100 - 31.9 - 2.62	1	0.251833	+
4.72_600.3472n	601.354	4.72457	226.069	2.48611e-10	3.14283e-11	8.60849	Leaves	Flowers	100 - 29.2 - 2.95	1	0.0951	+
14.03_830.7778m/z	830.778	14.0319	292.078	2.48987e-10	3.1437e-11	Infinity	Leaves	Stems	100	1	0.0679167	+
6.68_631.1827m/z	631.183	6.6823	251.473	2.49846e-10	3.15065e-11	Infinity	Stems	Leaves	100 - 26.7 - 0.53	1	0.0272333	+
10.33_322.2700m/z	322.27	10.3285	197.593	2.5061e-10	3.1564e-11	Infinity	Stems	Leaves	100 - 3.66	1	0.04075	+
2.30_514.2130m/z	514.213	2.29688	216.354	2.51151e-10	3.15932e-11	2379.68	Flowers	Leaves	100 - 17.1	1	0.135817	+
6.11_572.1879m/z	572.188	6.11013	222.781	2.53368e-10	3.18329e-11	Infinity	Stems	Leaves	100 - 14.6	1	0.0271833	+
4.19_379.0802m/z	379.08	4.19243	182.789	2.5368e-10	3.1833e-11	61.008	Leaves	Flowers	100 - 20.2	1	0.149433	+
17.50_585.5113n	608.501	17.5003	264.386	2.57101e-10	3.22227e-11	21.9895	Flowers	Stems	100 - 40.3 - 4.81 - 0.944	1	0.171183	+
6.80_323.0881m/z	323.088	6.7977	177.519	2.57965e-10	3.22915e-11	Infinity	Stems	Leaves	100 - 1.98	1	0.0410667	+
12.55_992.5648m/z	992.565	12.5535	329.671	2.60113e-10	3.25205e-11	Infinity	Leaves	Flowers	100 - 7.17	1	0.0271667	+
15.41_610.4587n	611.466	15.4126	253.945	2.62672e-10	3.28004e-11	5.11839	Leaves	Stems	100 - 34.5 - 0.363	1	0.251283	+
17.19_946.6807m/z	946.681	17.1874	339.644	2.63304e-10	3.28393e-11	23.6873	Leaves	Flowers	100 - 58.7 - 12	1	0.12225	+
16.43_476.3872m/z	476.387	16.4334	240.975	2.67722e-10	3.33495e-11	Infinity	Flowers	Leaves	100 - 15.7	1	0.0611167	+
0.71_571.1611m/z	571.161	0.707033	217.002	2.69882e-10	3.35777e-11	Infinity	Leaves	Stems	100 - 9.38	1	0.0407833	+
17.05_542.4801m/z	542.48	17.0515	259.7	2.73157e-10	3.39439e-11	Infinity	Flowers	Leaves	100 - 26.3	1	0.0272	+
11.08_514.2911m/z	514.291	11.0771	237.951	2.75642e-10	3.42112e-11	Infinity	Flowers	Leaves	100 - 11.7	1	0.101883	+
7.84_465.3175m/z	465.318	7.84347	211.832	2.76103e-10	3.42269e-11	26309.7	Flowers	Leaves	100 - 33.8	1	0.0954667	+
9.45_381.2604m/z	381.26	9.45497	201.062	2.78107e-10	3.44335e-11	50.247	Flowers	Leaves	100 - 16.7 - 1.42	1	0.354	+
6.68_473.1082m/z	473.108	6.7	220.448	4.23e-11	3.47e-11	411.4	Stems	Flowers	100 - 25.6 - 1.67	1	0.0883	-
9.84_299.0898m/z	299.09	9.8429	162.692	2.84874e-10	3.52287e-11	Infinity	Leaves	Flowers	100 - 5.04	1	0.0339333	+
6.51_907.3008m/z	907.301	6.5119	303.98	2.85874e-10	3.53097e-11	Infinity	Stems	Leaves	100 - 16.1 - 1.07	1	0.03395	+
6.32_818.2243n	836.258	6.32147	274.785	2.88743e-10	3.5621e-11	Infinity	Stems	Flowers	100 - 24.9 - 0.307	1	0.0815333	+
3.24_332.1696m/z	332.17	3.24102	177.19	2.91149e-10	3.58746e-11	340.804	Flowers	Stems	100 - 14 - 0.999	1	0.142983	+
9.34_507.4309m/z	507.431	9.3395	232.145	2.96331e-10	3.64692e-11	Infinity	Flowers	Leaves	100 - 18.6	1	0.04075	+
12.27_435.3797m/z	435.38	12.2734	216.498	2.97132e-10	3.65238e-11	Infinity	Flowers	Leaves	100 - 7.62	1	0.04745	+
14.36_464.4223m/z	464.422	14.3579	243.34	2.97793e-10	3.6561e-11	Infinity	Stems	Leaves	100 - 14.7	1	0.0611167	+
6.89_607.2130m/z	607.213	6.8875	247.899	2.98402e-10	3.65919e-11	9.92992	Stems	Leaves	100 - 21.3	1	0.0632333	+
8.13_316.0215m/z	316.022	8.1	160.878	4.55e-11	3.67e-11	Infinity	Leaves	Flowers	100 - 10.3	1	0.074717	-
10.49_235.1099m/z	235.11	10.4915	151.942	3.01989e-10	3.69874e-11	Infinity	Flowers	Leaves	100 - 5.85	1	0.04075	+
17.69_754.5589n	777.548	17.6851	297.408	3.05828e-10	3.74127e-11	8.64693	Stems	Flowers	100 - 45.1 - 3.07 - 0.144	1	0.149983	+
12.53_555.2321m/z	555.232	12.5264	249.08	3.07431e-10	3.75639e-11	Infinity	Leaves	Stems	100 - 9.7	1	0.0693667	+
5.81_241.0844m/z	241.084	5.81125	153.321	3.08656e-10	3.76686e-11	Infinity	Leaves	Stems	100 - 4.7	1	0.0815	+
12.44_609.2696m/z	609.27	12.4434	251.94	3.09098e-10	3.76772e-11	9.77746	Leaves	Stems	100 - 35.9 - 5.15	1	0.08855	+
7.13_761.2765m/z	761.276	7.12637	263.445	3.09463e-10	3.76772e-11	Infinity	Stems	Leaves	100 - 19.8	1	0.0476167	+
15.70_413.3399m/z	413.34	15.7046	217.161	3.11795e-10	3.7916e-11	7.39187	Stems	Leaves	100 - 22.5	1	0.0815333	+
4.20_529.1330m/z	529.133	4.19922	223.748	3.14889e-10	3.82468e-11	22.7302	Leaves	Flowers	100 - 22.7 - 2.94	1	0.305633	+
16.72_433.4136m/z	433.414	16.7187	232.224	3.15731e-10	3.83036e-11	Infinity	Flowers	Leaves	100 - 9.8	1	0.04755	+
6.33_659.2318m/z	659.232	6.32825	246.828	3.17984e-10	3.85312e-11	Infinity	Stems	Leaves	100 - 10.2	1	0.0339667	+
11.08_504.2456n	505.253	11.0839	224.326	3.2062e-10	3.88046e-11	50.2457	Leaves	Stems	100 - 19.4 - 1.1	1	0.12225	+
4.37_411.1981m/z	411.198	4.36902	203.879	3.29902e-10	3.98808e-11	10.2642	Leaves	Flowers	100 - 14.4	1	0.0815333	+
13.76_609.5654m/z	609.565	13.7565	241.775	3.32239e-10	4.01158e-11	Infinity	Flowers	Stems	100 - 2.25	1	0.0611333	+
11.81_441.3349m/z	441.335	11.8115	212.486	3.34848e-10	4.03832e-11	Infinity	Flowers	Leaves	100	1	0.02715	+
7.55_270.0868m/z	270.087	7.54692	152	3.36567e-10	4.05428e-11	Infinity	Stems	Flowers	100 - 9.83	1	0.0832333	+
7.48_667.4372m/z	667.437	7.48267	261.047	3.38712e-10	4.07531e-11	Infinity	Flowers	Leaves	100 - 12.5	1	0.0204	+
9.16_581.2338m/z	581.234	9.16265	234.382	3.39447e-10	4.07936e-11	Infinity	Leaves	Flowers	100 - 9.25	1	0.0475333	+
4.69_502.2979n	520.332	4.6906	212.381	3.40746e-10	4.09016e-11	14.6169	Stems	Flowers	100 - 19.7 - 1.29	1	0.105783	+
11.04_395.2761m/z	395.276	11.0364	210.054	3.41715e-10	4.09698e-11	28.8159	Stems	Leaves	100 - 20.2 - 1.05	1	0.142633	+
5.59_687.1907m/z	687.191	5.58713	250.359	3.4377e-10	4.11679e-11	Infinity	Stems	Leaves	100 - 13.9	1	0.0475833	+
17.29_662.5457n	685.535	17.2893	281.822	3.4527e-10	4.12992e-11	12.6597	Flowers	Leaves	100 - 34.7 - 4.2	1	0.142633	+
11.90_417.2963m/z	417.296	11.8998	217.039	3.47851e-10	4.15594e-11	Infinity	Flowers	Leaves	100 - 9.55	1	0.0475333	+
3.87_167.0342m/z	167.034	3.9	219.732	5.4e-11	4.19e-11	42.5	Flowers	Stems	100 - 8.21	1	0.13585	-
3.39_166.0855m/z	166.085	3.3907	172.355	3.52473e-10	4.20134e-11	21.0323	Leaves	Flowers	100 - 7.61	1	0.142633	+
5.95_897.2753m/z	897.275	5.94712	297.528	3.52244e-10	4.20134e-11	Infinity	Stems	Leaves	100 - 14.9	1	0.0271667	+
16.04_719.3761m/z	719.376	16.0395	289.785	3.56198e-10	4.24079e-11	Infinity	Flowers	Leaves	100 - 8.21	1	0.0271667	+
11.74_522.5648m/z	522.565	11.7433	239.75	3.56627e-10	4.24096e-11	Infinity	Flowers	Leaves	100	1	0.0613667	+
13.55_399.3591m/z	399.359	13.5459	209.923	3.58386e-10	4.25693e-11	Infinity	Flowers	Leaves	100 - 7.6	1	0.04755	+
4.55_386.1197n	409.109	4.5524	189.135	3.60791e-10	4.28052e-11	19.732	Stems	Flowers	100 - 12.9 - 0.909	1	0.0901667	+
4.54_317.0649m/z	317.065	4.53883	165.467	3.64384e-10	4.31738e-11	3492.15	Flowers	Leaves	100 - 14.4	1	0.486167	+
6.23_643.3306m/z	643.331	6.23238	235.088	3.64741e-10	4.31738e-11	Infinity	Flowers	Stems	100 - 28.5	1	0.0272	+
5.35_893.4066m/z	893.407	5.35438	286.704	3.66259e-10	4.33033e-11	Infinity	Stems	Flowers	100 - 11.2	1	0.04075	+
6.48_785.2764m/z	785.276	6.48475	297.264	3.6709e-10	4.33515e-11	Infinity	Stems	Leaves	100 - 18.9	1	0.02715	+
11.38_667.3081m/z	667.308	11.376	271.536	3.70864e-10	4.37467e-11	Infinity	Leaves	Stems	100	1	0.0203833	+
8.29_359.1099m/z	359.11	8.293	179.837	3.7396e-10	4.4061e-11	Infinity	Stems	Flowers	100 - 3.02	1	0.0474667	+
6.07_599.3737m/z	599.374	6.06935	241.993	3.78122e-10	4.45001e-11	Infinity	Flowers	Stems	100 - 19	1	0.0475333	+
0.62_589.2441m/z	589.244	0.61875	220.482	3.81146e-10	4.4753e-11	2281.29	Flowers	Leaves	100 - 18.2	1	0.04075	+
5.95_610.1286n	633.118	5.94712	231.326	3.80822e-10	4.4753e-11	12.4779	Flowers	Leaves	100 - 24.8 - 2.4	1	0.0747167	+
17.65_925.5214m/z	925.521	17.6511	326.174	3.85246e-10	4.51825e-11	Infinity	Leaves	Flowers	100 - 33	1	0.0203833	+
0.69_247.1049n	248.112	0.693467	154.663	3.86356e-10	4.52609e-11	11.4606	Flowers	Leaves	100 - 9.75 - 0.0655	1	0.278733	+
13.76_646.4045n	647.412	13.7633	274.076	3.89332e-10	4.55052e-11	13.3469	Flowers	Leaves	100 - 30.8 - 5.38	1	0.0883	+
10.35_622.4213n	623.429	10.3488	251.636	3.89212e-10	4.55052e-11	35.2781	Leaves	Flowers	100 - 29.1	1	0.244783	+
13.64_507.4045m/z	507.405	13.641	242.153	3.90185e-10	4.55529e-11	Infinity	Flowers	Leaves	100 - 32.9	1	0.04075	+
15.37_305.1266m/z	305.127	15.3718	172.891	3.92506e-10	4.57716e-11	Infinity	Leaves	Stems	100 - 2.35	1	0.0203833	+
8.44_381.0921m/z	381.092	8.44277	248.157	3.97317e-10	4.62798e-11	Infinity	Leaves	Stems	100 - 2.81	1	0.0610833	+
6.31_455.1282m/z	455.128	6.31468	215.939	3.99862e-10	4.65233e-11	Infinity	Stems	Leaves	100 - 1.17	1	0.0475333	+
6.20_809.2998m/z	809.3	6.19843	279.499	4.00901e-10	4.65383e-11	Infinity	Stems	Flowers	100 - 27.9	1	0.0611167	+
7.72_393.0959m/z	393.096	7.71958	189.604	4.0063e-10	4.65383e-11	Infinity	Stems	Flowers	100 - 8.3	1	0.0489167	+
14.63_896.6460m/z	896.646	14.6301	331.246	4.04718e-10	4.69281e-11	Infinity	Stems	Leaves	100 - 23.5	1	0.0203833	+
17.02_869.6645m/z	869.665	17.0244	309.053	4.08864e-10	4.73552e-11	13.4242	Leaves	Flowers	100 - 58.2 - 17.7	1	0.224167	+
4.46_303.5411m/z	303.541	4.46412	162.523	4.13893e-10	4.78293e-11	Infinity	Flowers	Stems	100	1	0.0815	+
7.64_602.1710m/z	602.171	7.64305	266.627	4.13749e-10	4.78293e-11	Infinity	Stems	Leaves	100 - 2.21	1	0.0342333	+
17.37_634.5762m/z	634.576	17.3708	282.916	4.22006e-10	4.87117e-11	Infinity	Flowers	Leaves	100 - 16.6	1	0.0475833	+
1.22_418.1341m/z	418.134	1.21672	190.704	4.27774e-10	4.93219e-11	26.5505	Leaves	Stems	100 - 12	1	0.08155	+
5.16_725.1839m/z	725.184	5.16003	253.748	4.34098e-10	4.99947e-11	Infinity	Leaves	Stems	100 - 17.7	1	0.0339667	+
0.61_198.1117m/z	198.112	0.61195	149.041	4.34702e-10	5.0008e-11	18.2253	Flowers	Leaves	100 - 8.4	1	0.0543333	+
6.20_308.0910n	331.08	6.19843	166.705	4.35229e-10	5.00124e-11	10.2942	Leaves	Stems	100 - 12.6 - 1.21	1	0.108667	+
8.25_583.4467m/z	583.447	8.25225	260.785	4.38037e-10	5.02785e-11	Infinity	Flowers	Leaves	100 - 22.9	1	0.03395	+
6.19_287.2099m/z	287.21	6.19163	158.036	4.41776e-10	5.06508e-11	Infinity	Flowers	Leaves	100	1	0.0339667	+
14.93_731.5541n	754.543	14.9289	300.046	4.4264e-10	5.0693e-11	8.25379	Stems	Leaves	100 - 36.3 - 0.657 - 0.00482	1	0.169817	+
7.18_331.1177m/z	331.118	7.18068	184.398	4.44268e-10	5.08225e-11	Infinity	Stems	Flowers	100 - 7.34	1	0.0136167	+
4.91_182.0571n	165.054	4.90795	133.359	4.45176e-10	5.08364e-11	59.9814	Flowers	Stems	100 - 5.5	1	0.0679	+
9.75_381.2594m/z	381.259	9.74755	201.062	4.45383e-10	5.08364e-11	Infinity	Flowers	Leaves	100 - 3.15	1	0.0613833	+
6.47_286.0465m/z	286.046	6.47115	161.492	4.46763e-10	5.09371e-11	Infinity	Leaves	Stems	100	1	0.04075	+
12.89_985.5735m/z	985.573	12.8871	325.208	4.48696e-10	5.11004e-11	6386.88	Leaves	Flowers	100 - 23.1	1	0.0339167	+
5.93_428.0946n	451.084	5.93353	193.483	4.50542e-10	5.12536e-11	10.3477	Flowers	Stems	100 - 14.5 - 2.44	1	0.12225	+
7.97_314.0781n	315.085	7.96647	167.27	4.52542e-10	5.14057e-11	18.0046	Stems	Flowers	100 - 13.5 - 0.733	1	0.183933	+
5.00_287.5332m/z	287.533	4.99622	161.432	4.52884e-10	5.14057e-11	Infinity	Leaves	Stems	100	1	0.0347167	+
6.54_624.2464n	625.254	6.53907	247.516	4.53786e-10	5.1451e-11	200.667	Stems	Flowers	100 - 34.2 - 2.02	1	0.102417	+
6.98_295.0978m/z	295.098	6.97697	169.78	4.54459e-10	5.14702e-11	Infinity	Stems	Leaves	100 - 8.57	1	0.0135833	+
14.38_747.5484n	770.538	14.3782	306.386	4.55618e-10	5.15444e-11	12.388	Stems	Leaves	100 - 40.1 - 10.5 - 0.692	1	0.129033	+
3.28_627.2967m/z	627.297	3.28182	233.42	4.56893e-10	5.16316e-11	Infinity	Leaves	Flowers	100 - 18.1	1	0.08175	+
9.52_626.2729n	627.28	9.52288	261.884	4.59808e-10	5.18463e-11	8.46824	Leaves	Stems	100 - 32.3 - 0.00684	1	0.109183	+
8.72_553.5133m/z	553.513	8.7212	227.098	4.59492e-10	5.18463e-11	Infinity	Leaves	Flowers	100	1	0.0679667	+
7.35_971.2509m/z	971.251	7.35237	287.676	4.61179e-10	5.19437e-11	Infinity	Stems	Flowers	100 - 17.1	1	0.0408333	+
15.86_754.7954m/z	754.795	15.8561	297.838	4.67396e-10	5.2586e-11	Infinity	Stems	Leaves	100 - 4.76	1	0.0632	+
10.58_625.3186m/z	625.319	10.5811	235.446	4.70529e-10	5.28803e-11	5.5565	Flowers	Leaves	100 - 24.9	1	0.0755	+
4.88_287.0543m/z	287.054	4.88078	158.042	4.75691e-10	5.33432e-11	3.86321	Leaves	Stems	100 - 12.8 - 1.2	1	0.149417	+
6.91_659.1374m/z	659.137	6.90847	244.804	4.75529e-10	5.33432e-11	Infinity	Flowers	Stems	100 - 13.9	1	0.02795	+
13.96_492.2484m/z	492.248	13.9586	226.614	4.77461e-10	5.34246e-11	Infinity	Leaves	Stems	100 - 12.3	1	0.0255167	+
4.81_303.2086m/z	303.209	4.80607	164.254	4.77043e-10	5.34246e-11	4.87811	Flowers	Stems	100	1	0.142633	+
3.76_303.0494m/z	303.049	3.76427	157.431	4.79317e-10	5.35736e-11	77.2054	Flowers	Stems	100 - 13.3	1	0.129067	+
4.28_453.1357m/z	453.136	4.28073	206.461	4.7988e-10	5.3578e-11	64.9932	Leaves	Flowers	100 - 15.5 - 2.28	1	0.108667	+
6.63_515.1543m/z	515.154	6.6279	214.413	4.81537e-10	5.37044e-11	30.4849	Stems	Flowers	100 - 24.2 - 0.539	1	0.217833	+
6.62_445.1131m/z	445.113	6.6	219.254	7.51e-11	5.38e-11	864.6	Stems	Flowers	100 - 31.3 - 0.892	1	0.108667	-
8.22_285.0749m/z	285.075	8.2183	158.121	4.8446e-10	5.39715e-11	73.4492	Leaves	Flowers	100 - 11.5 - 0.212	1	0.115567	+
4.28_241.0494m/z	241.049	4.3	197.326	7.58e-11	5.4e-11	Infinity	Stems	Flowers	100 - 13.2	1	0.102117	-
6.40_849.1996m/z	849.2	6.40305	296.132	4.85736e-10	5.40548e-11	Infinity	Stems	Leaves	100 - 15.8	1	0.0274667	+
9.66_334.2112n	335.218	9.65928	191.538	4.91795e-10	5.46696e-11	8.90919	Stems	Leaves	100 - 14.5	1	0.162983	+
13.60_829.5065m/z	829.507	13.6003	300.871	5.05228e-10	5.60843e-11	9.64221	Leaves	Flowers	100 - 45.2 - 9.34	1	0.298867	+
1.38_287.1359n	288.143	1.37972	168.319	5.05619e-10	5.60843e-11	71.1593	Flowers	Leaves	100 - 12.3 - 0.811	1	0.251567	+
5.85_475.1833n	498.173	5.85203	209.102	5.07025e-10	5.61794e-11	45.5031	Leaves	Stems	100 - 22.6 - 2.16	1	0.0882833	+
3.21_316.1049n	317.112	3.21385	165.465	5.09641e-10	5.63889e-11	25.8492	Stems	Flowers	100 - 14.9	1	0.1291	+
3.00_271.1283m/z	271.128	2.9965	162.122	5.11122e-10	5.63889e-11	2170.23	Flowers	Leaves	100 - 8.9	1	0.142633	+
9.50_271.0590m/z	271.059	9.50252	153.634	5.1078e-10	5.63889e-11	5.19158	Flowers	Leaves	100 - 7.99	1	0.0956333	+
6.90_648.4300m/z	648.43	6.90142	257.287	5.10677e-10	5.63889e-11	Infinity	Flowers	Leaves	100 - 10.2	1	0.0209667	+
13.06_825.4796m/z	825.48	13.0569	300.942	5.13328e-10	5.65104e-11	11929.8	Leaves	Flowers	100 - 9.19	1	0.0475333	+
3.06_248.1266m/z	248.127	3.05763	164.93	5.13133e-10	5.65104e-11	9.75164	Flowers	Stems	100 - 12.7	1	0.1766	+
10.24_481.2317m/z	481.232	10.2402	205.737	5.13969e-10	5.65201e-11	27.9336	Leaves	Stems	100 - 20.9 - 1.02	1	0.11545	+
6.36_474.1153n	497.105	6.36222	212.934	5.149e-10	5.65617e-11	19.8602	Leaves	Stems	100 - 20.6 - 2.68	1	0.157367	+
11.96_991.5584m/z	991.558	11.9609	322.839	5.18184e-10	5.68614e-11	7.93185	Leaves	Flowers	100 - 47.4 - 14.5	1	0.108733	+
1.00_276.1435m/z	276.143	0.999367	165.353	5.21089e-10	5.71188e-11	3.62477	Flowers	Leaves	100 - 9.69 - 1 - 0.00148	1	0.271683	+
5.37_534.0999n	557.089	5.37477	219.231	5.24794e-10	5.74634e-11	7.15915	Leaves	Stems	100 - 20.4 - 2.18	1	0.108633	+
18.52_670.5267m/z	670.527	18.5178	236.557	5.27364e-10	5.76214e-11	4.53608	Flowers	Stems	100 - 17.5	1	0.275783	+
4.40_416.1674n	439.157	4.40298	191.961	5.2707e-10	5.76214e-11	32.8804	Flowers	Leaves	100 - 17.2 - 2.05	1	0.0950833	+
11.63_718.4612n	701.458	11.6278	268.742	5.38879e-10	5.88168e-11	2.64643	Leaves	Stems	100 - 32.7	1	0.35345	+
16.47_914.5956n	937.585	16.4742	323.696	5.42091e-10	5.90412e-11	3.47397	Leaves	Stems	100 - 48.9 - 1 - 0.0208	1	0.29885	+
6.02_571.1050m/z	571.105	6.02183	217.003	5.41931e-10	5.90412e-11	40.0308	Flowers	Leaves	100 - 21.1 - 4.07 - 0.056	1	0.13585	+
6.94_845.2378m/z	845.238	6.93618	291.831	5.45257e-10	5.93229e-11	16.2509	Stems	Flowers	100 - 15.9	1	0.0958667	+
16.31_925.5454m/z	925.545	16.3112	333.056	5.51434e-10	5.99312e-11	Infinity	Leaves	Flowers	100 - 11.2	1	0.04075	+
16.32_416.3649n	417.372	16.318	211.274	5.55545e-10	6.03139e-11	46.4082	Flowers	Leaves	100 - 23.6 - 1.72	1	0.196967	+
15.00_854.4809n	837.478	14.9968	298.529	5.62022e-10	6.09524e-11	5.56695	Leaves	Stems	100 - 36.7 - 4.67	1	0.191567	+
5.13_320.1714m/z	320.171	5.13285	174.083	5.63863e-10	6.10227e-11	Infinity	Flowers	Leaves	100 - 12.2	1	0.02715	+
11.14_434.2424n	457.232	11.1383	204.469	5.63815e-10	6.10227e-11	7.12107	Flowers	Leaves	100 - 18.5 - 0.371	1	0.190267	+
0.61_413.2122m/z	413.212	0.61195	187.203	5.65754e-10	6.11626e-11	43.0561	Flowers	Leaves	100 - 14.4 - 1.89	1	0.0611167	+
0.63_503.1837n	504.191	0.625533	212.762	5.78239e-10	6.24463e-11	1546.03	Flowers	Leaves	100 - 16.4	1	0.04755	+
7.19_430.2805m/z	430.281	7.19425	208.989	5.79668e-10	6.25346e-11	72.3664	Flowers	Leaves	100 - 21.5 - 1.18	1	0.1852	+
14.90_797.5564n	780.553	14.9018	297.352	5.81278e-10	6.25623e-11	3.33531	Stems	Leaves	100 - 50.3 - 2.48	1	0.4361	+
17.05_645.5050m/z	645.505	17.0515	274.117	5.8165e-10	6.25623e-11	11.7242	Flowers	Leaves	100 - 20.8	1	0.12905	+
5.89_303.2082m/z	303.208	5.886	162.535	5.82372e-10	6.25623e-11	10.6967	Flowers	Stems	100	1	0.129067	+
2.56_447.1327m/z	447.133	2.5618	191.753	5.82248e-10	6.25623e-11	6.76644	Leaves	Stems	100 - 11.4	1	0.156217	+
16.31_903.5620m/z	903.562	16.3112	312.958	5.92102e-10	6.33916e-11	129.604	Leaves	Flowers	100 - 49.6 - 2.32	1	0.0679333	+
5.43_370.1982n	393.187	5.4291	191.428	5.91793e-10	6.33916e-11	4.05557	Leaves	Stems	100 - 20.7	1	0.1241	+
3.61_237.0676m/z	237.068	3.61483	150.171	5.92571e-10	6.33916e-11	Infinity	Leaves	Flowers	100 - 5.08	1	0.0611333	+
0.95_261.1205n	262.128	0.945033	159.099	5.91894e-10	6.33916e-11	5.14465	Flowers	Leaves	100 - 9.92 - 0.277	1	0.122267	+
2.39_360.1049n	383.094	2.39202	184.466	5.96159e-10	6.37088e-11	24.2538	Stems	Leaves	100 - 13.4	1	0.3464	+
16.80_655.4889m/z	655.489	16.8002	276.031	5.98831e-10	6.39275e-11	10.647	Stems	Leaves	100 - 32.9	1	0.149417	+
1.20_453.1361m/z	453.136	1.20313	197.116	6.00261e-10	6.40134e-11	10.0074	Leaves	Flowers	100 - 13.2	1	0.122283	+
12.74_493.3132m/z	493.313	12.7439	220.731	6.07884e-10	6.47588e-11	6723.97	Flowers	Leaves	100 - 14.6	1	0.0611167	+
5.01_817.1793m/z	817.179	5.01058	270.872	6.11189e-10	6.50431e-11	Infinity	Stems	Leaves	100 - 20.1	1	0.03475	+
11.39_642.3630m/z	642.363	11.3896	253.292	6.17423e-10	6.56382e-11	Infinity	Flowers	Leaves	100 - 18.8	1	0.0475167	+
12.74_317.0632m/z	317.063	12.7439	167.198	6.42795e-10	6.82646e-11	Infinity	Flowers	Leaves	100 - 2.96	1	0.0339667	+
7.58_661.1906m/z	661.191	7.57502	257.028	6.45231e-10	6.84522e-11	318.411	Stems	Flowers	100 - 28.8	1	0.117117	+
4.55_439.1183m/z	439.118	4.5524	193.796	6.47469e-10	6.86185e-11	Infinity	Stems	Flowers	100 - 4.05	1	0.03395	+
5.80_743.3041m/z	743.304	5.80448	293.675	6.49944e-10	6.87383e-11	Infinity	Stems	Leaves	100 - 17.4	1	0.0339667	+
1.28_294.1537m/z	294.154	1.28463	171.571	6.49573e-10	6.87383e-11	14.5847	Flowers	Leaves	100 - 8.97	1	0.183383	+
15.13_731.5533n	754.543	15.1341	304.473	6.55592e-10	6.92639e-11	5.04175	Flowers	Leaves	100 - 37.8	1	0.232333	+
11.85_654.1870n	655.194	11.8522	242.862	6.57493e-10	6.93779e-11	45.1836	Flowers	Leaves	100 - 41.6	1	0.10865	+
15.59_822.5575m/z	822.557	15.5892	298.79	6.58027e-10	6.93779e-11	Infinity	Stems	Leaves	100 - 27.3	1	0.0271667	+
6.47_833.2301m/z	833.23	6.47115	289.861	6.65017e-10	7.00427e-11	Infinity	Stems	Leaves	100 - 16.4	1	0.0136	+
0.67_323.1217n	306.118	0.673083	169.346	6.67574e-10	7.02397e-11	1066.53	Flowers	Leaves	100 - 7.22	1	0.135833	+
11.08_447.2499m/z	447.25	11.0839	220.026	6.69812e-10	7.04027e-11	21.5407	Leaves	Stems	100 - 20.7 - 1.52	1	0.129033	+
4.16_182.0944m/z	182.094	4.15847	135.337	6.80265e-10	7.1428e-11	Infinity	Leaves	Stems	100 - 5.64	1	0.0407333	+
15.62_357.1069m/z	357.107	15.6231	176.346	6.90334e-10	7.23379e-11	Infinity	Leaves	Flowers	100 - 16.1	1	0.0882833	+
13.51_841.4474m/z	841.447	13.5052	309.542	6.90346e-10	7.23379e-11	Infinity	Leaves	Flowers	100 - 5.63	1	0.04075	+
12.24_989.5430m/z	989.543	12.2394	332.015	6.9644e-10	7.29018e-11	18.9121	Leaves	Flowers	100 - 55.6	1	0.388883	+
9.82_985.5364m/z	985.536	9.81577	309.423	6.97557e-10	7.2944e-11	Infinity	Flowers	Leaves	100 - 38	1	0.0339333	+
13.19_716.5498m/z	716.55	13.1928	276.922	7.05504e-10	7.36997e-11	Infinity	Stems	Leaves	100 - 5.87	1	0.0475333	+
8.07_739.4890m/z	739.489	8.06887	285.06	7.08545e-10	7.39419e-11	Infinity	Flowers	Leaves	100 - 13.7	1	0.0272833	+
10.15_343.2229m/z	343.223	10.1451	183.963	7.10638e-10	7.40847e-11	Infinity	Stems	Flowers	100 - 5.56	1	0.0614	+
8.63_530.3082n	553.297	8.62608	227.103	7.16885e-10	7.46598e-11	4.33655	Leaves	Flowers	100 - 25.3 - 3.95	1	0.230933	+
12.95_426.3478n	427.355	12.9482	224.514	7.20271e-10	7.49361e-11	Infinity	Stems	Leaves	100 - 11.5	1	0.0950833	+
6.88_391.1343m/z	391.134	6.8804	186.03	7.21242e-10	7.49609e-11	Infinity	Flowers	Stems	100 - 9.63	1	0.0632333	+
13.06_796.5454m/z	796.545	13.0569	299.257	7.24875e-10	7.52621e-11	14.3853	Stems	Leaves	100 - 29.5 - 3.4	1	0.129067	+
14.43_994.5826n	977.579	14.4326	325.333	7.26046e-10	7.53072e-11	4.75432	Leaves	Flowers	100 - 54.4 - 11.2 - 0.263	1	0.34695	+
4.51_458.2718n	476.306	4.51165	202.108	7.27411e-10	7.53723e-11	16.9482	Stems	Flowers	100 - 17 - 1.32	1	0.101883	+
8.27_500.3729m/z	500.373	8.26588	242.338	7.30818e-10	7.56487e-11	29.4863	Flowers	Leaves	100 - 30.9 - 2.41	1	0.0814833	+
9.24_313.0340m/z	313.034	9.2	172.994	1.15e-10	7.58e-11	760	Leaves	Flowers	100 - 13.5 - 0.97	1	0.122267	-
12.44_665.4259n	666.433	12.4434	267.338	7.37028e-10	7.62143e-11	5.10729	Stems	Leaves	100 - 37.4 - 5.71 - 0.0511	1	0.123917	+
4.81_303.0491m/z	303.049	4.80607	162.541	7.38468e-10	7.62861e-11	3.35894	Flowers	Stems	100 - 13.9 - 1.4	1	0.183383	+
2.99_146.0594m/z	146.059	2.9897	130.161	7.39319e-10	7.6297e-11	6.05784	Stems	Flowers	100 - 5.25	1	0.176583	+
15.24_957.5513m/z	957.551	15.2427	314.332	7.41579e-10	7.6453e-11	Infinity	Leaves	Stems	100 - 11.7	1	0.0271333	+
16.62_657.5053m/z	657.505	16.6168	273.861	7.44631e-10	7.66683e-11	7.08971	Stems	Leaves	100 - 39.1 - 1.91	1	0.346383	+
0.86_329.3007m/z	329.301	0.86325	186.278	7.45166e-10	7.66683e-11	Infinity	Flowers	Leaves	100 - 12.9	1	0.06815	+
11.53_327.2876m/z	327.288	11.5328	172.065	7.45963e-10	7.66732e-11	Infinity	Stems	Flowers	100	1	0.0339333	+
11.58_395.2391m/z	395.239	11.5803	202.489	7.493e-10	7.68616e-11	Infinity	Flowers	Leaves	100 - 11.9	1	0.05435	+
3.51_446.1414n	469.131	3.50617	207.931	7.4892e-10	7.68616e-11	2.59319	Flowers	Stems	100 - 16.3 - 11.4 - 0.826	1	0.122317	+
5.92_515.1537m/z	515.154	5.91995	218.258	7.50446e-10	7.69021e-11	Infinity	Stems	Flowers	100 - 11.4	1	0.0611333	+
8.44_361.1175m/z	361.117	8.44277	176.217	7.54042e-10	7.71932e-11	Infinity	Leaves	Flowers	100 - 1.36	1	0.0815	+
6.86_489.1028m/z	489.103	6.9	229.306	1.19e-10	7.74e-11	Infinity	Flowers	Stems	100 - 10.4	1	0.04075	-
15.12_399.3585m/z	399.359	15.1205	209.923	7.57543e-10	7.74741e-11	Infinity	Flowers	Leaves	100 - 7.83	1	0.0543333	+
9.65_313.0697m/z	313.07	9.65245	162.172	7.60368e-10	7.76853e-11	Infinity	Leaves	Flowers	100 - 10.3	1	0.0950833	+
19.70_747.5874m/z	747.587	19.7026	315.802	7.62309e-10	7.78059e-11	90.9094	Stems	Flowers	100 - 40.6 - 0.643	1	0.1087	+
13.00_513.4217m/z	513.422	13.0026	244.019	7.64197e-10	7.79209e-11	Infinity	Flowers	Leaves	100 - 4.9	1	0.0271667	+
6.76_446.2752m/z	446.275	6.76373	208.54	7.74333e-10	7.88757e-11	5.30349	Flowers	Leaves	100 - 23.3 - 5.57	1	0.219117	+
6.92_851.2415m/z	851.241	6.91793	282.29	9.98e-11	7.95e-11	774.1	Stems	Flowers	100 - 37.3	1	0.03395	-
17.02_752.5434n	775.533	17.0176	297.445	7.83685e-10	7.96696e-11	7.22268	Leaves	Flowers	100 - 37 - 0.865 - 0.048	1	0.149417	+
6.46_384.2140m/z	384.214	6.45757	195.386	7.83155e-10	7.96696e-11	7422.2	Flowers	Stems	100 - 9.59	1	0.0475667	+
6.46_253.0493m/z	253.049	6.5	168.355	1.24e-10	7.97e-11	745.5	Stems	Flowers	100 - 14.9	1	0.122267	-
11.74_521.3476n	522.355	11.7433	237.749	7.88219e-10	8.00509e-11	4.06775	Flowers	Leaves	100 - 25.4 - 3.49	1	0.25835	+
6.71_319.1559m/z	319.156	6.70742	292.443	1.01e-10	8.02e-11	Infinity	Flowers	Leaves	100 - 18	1	0.05435	-
5.72_610.1310n	633.12	5.72298	231.326	7.91737e-10	8.03285e-11	6.36536	Flowers	Leaves	100 - 26.3 - 5.16	1	0.11545	+
2.56_205.0957m/z	205.096	2.55502	235.805	8.05235e-10	8.15954e-11	10.4077	Stems	Flowers	100 - 7.59	1	0.258117	+
8.09_516.3076m/z	516.308	8.08923	226.01	8.06617e-10	8.15954e-11	8.1917	Leaves	Stems	100 - 26 - 3.12	1	0.183833	+
7.76_880.2806m/z	880.281	7.76165	291.249	8.06181e-10	8.15954e-11	Infinity	Stems	Leaves	100 - 12.8	1	0.05525	+
9.87_312.2293n	335.219	9.87008	191.538	8.11172e-10	8.19751e-11	5.56831	Stems	Leaves	100 - 14.9 - 0.617	1	0.17005	+
9.21_523.2911m/z	523.291	9.20717	311.521	1.04e-10	8.23e-11	Infinity	Flowers	Leaves	100 - 24.2	1	0.061117	-
12.26_875.4974m/z	875.497	12.2576	327.515	1.05e-10	8.23e-11	208378	Flowers	Stems	100 - 37.5	1	0.09505	-
5.72_743.3032m/z	743.303	5.72298	274.288	8.1549e-10	8.23301e-11	Infinity	Stems	Leaves	100 - 18.5	1	0.0271667	+
7.70_855.4582m/z	855.458	7.69907	274.508	1.05e-10	8.27e-11	Infinity	Flowers	Leaves	100 - 13.8	1	0.047583	-
4.41_636.1907m/z	636.191	4.40977	239.22	8.23917e-10	8.30988e-11	5.74531	Flowers	Leaves	100 - 26.5 - 1.58	1	0.12905	+
4.54_727.2046m/z	727.205	4.53828	257.062	1.07e-10	8.32e-11	Infinity	Stems	Flowers	100 - 3.71	1	0.054633	-
1.08_319.1256n	320.133	1.08087	175.853	8.43975e-10	8.5038e-11	82.2168	Stems	Leaves	100 - 7.59	1	0.135833	+
4.74_554.1760m/z	554.176	4.74495	217.367	8.46499e-10	8.52083e-11	4.27817	Stems	Flowers	100 - 29.8 - 2.75	1	0.101883	+
12.51_965.5443m/z	965.544	12.5089	324.399	1.1e-10	8.55e-11	Infinity	Leaves	Flowers	100 - 30.8	1	0.033983	-
11.31_587.4408m/z	587.441	11.3135	261.196	1.1e-10	8.55e-11	Infinity	Flowers	Leaves	100 - 22	1	0.054333	-
5.49_482.2852m/z	482.285	5.49205	219.075	8.54784e-10	8.58732e-11	44.7428	Leaves	Stems	100 - 23.6	1	0.354983	+
4.92_444.1651m/z	444.165	4.92153	191.83	8.54358e-10	8.58732e-11	12.0538	Leaves	Flowers	100 - 31 - 0.169	1	0.0747167	+
18.56_761.5488m/z	761.549	18.5594	299.911	8.5674e-10	8.59503e-11	Infinity	Stems	Flowers	100	1	0.02095	+
16.47_937.8664m/z	937.866	16.4742	321.419	8.5855e-10	8.59503e-11	Infinity	Leaves	Stems	100 - 4.14	1	0.0679167	+
4.21_315.1582m/z	315.158	4.2128	179.603	8.58913e-10	8.59503e-11	Infinity	Flowers	Leaves	100 - 17.3	1	0.0339667	+
8.45_343.0804n	326.077	8.44948	166.877	8.57681e-10	8.59503e-11	Infinity	Leaves	Flowers	100 - 12.4	1	0.101883	+
11.02_822.5111n	845.5	11.016	291.826	8.61768e-10	8.61517e-11	15.2534	Leaves	Flowers	100 - 42.1 - 11.2 - 0.346 - 0.0123	1	0.258083	+
13.12_869.4697m/z	869.47	13.1183	293.767	1.12e-10	8.63e-11	Infinity	Leaves	Flowers	100 - 2.46	1	0.020383	-
6.63_525.0694m/z	525.069	6.62592	219.39	1.13e-10	8.63e-11	Infinity	Stems	Flowers	100 - 31.9 - 8.77	1	0.101883	-
7.42_955.5486m/z	955.549	7.42058	300.621	1.12e-10	8.63e-11	Infinity	Stems	Flowers	100 - 20.5	1	0.047583	-
6.11_647.1358m/z	647.136	6.11013	251.145	8.6882e-10	8.67719e-11	45.6556	Flowers	Leaves	100 - 30.5 - 1.86	1	0.0679167	+
14.92_831.7568m/z	831.757	14.9206	294.242	1.14e-10	8.71e-11	Infinity	Leaves	Flowers	100	1	0.158267	-
11.02_341.2058m/z	341.206	11.016	195.005	8.85658e-10	8.83672e-11	17.8257	Stems	Leaves	100 - 18.5	1	0.190183	+
1.09_174.0542m/z	174.054	1.09445	134.291	8.92118e-10	8.89251e-11	Infinity	Stems	Flowers	100 - 5.83	1	0.0679167	+
6.35_803.2864m/z	803.286	6.34863	286.049	8.94256e-10	8.89647e-11	Infinity	Stems	Leaves	100 - 4.47	1	0.0339667	+
5.68_493.1331m/z	493.133	5.68223	218.798	8.93854e-10	8.89647e-11	53.2377	Stems	Flowers	100 - 17.5 - 0.161	1	0.0747167	+
9.80_939.8340m/z	939.834	9.7986	296.863	1.17e-10	8.91e-11	Infinity	Flowers	Leaves	100 - 33.3 - 1.49	1	0.074633	-
7.30_882.2575n	905.247	7.2966	317.43	8.98276e-10	8.92778e-11	65.3221	Stems	Flowers	100 - 38.4 - 10.2	1	0.124067	+
7.41_645.2335m/z	645.234	7.407	241.337	1.18e-10	8.94e-11	8528.86	Leaves	Stems	100 - 5.36	1	0.054367	-
7.50_988.2841m/z	988.284	7.49528	306.185	1.19e-10	8.95e-11	Infinity	Stems	Flowers	100 - 4.78	1	0.0883	-
15.43_729.5384n	752.528	15.4261	300.085	9.01692e-10	8.95303e-11	6.34514	Flowers	Leaves	100 - 37.6	1	0.108683	+
0.61_318.1643m/z	318.164	0.61195	175.926	9.03601e-10	8.96328e-11	28182.6	Flowers	Leaves	100 - 9.65	1	0.0407167	+
16.50_675.5155m/z	675.516	16.5014	284.184	9.05656e-10	8.97497e-11	19.9708	Flowers	Leaves	100 - 29.3 - 1.08	1	0.122267	+
4.88_287.2097m/z	287.21	4.88078	159.737	9.07931e-10	8.9888e-11	13.1561	Leaves	Stems	100	1	0.0883	+
16.07_459.3750m/z	459.375	16.0732	222.591	1.2e-10	9.03e-11	Infinity	Stems	Flowers	100 - 0.824	1	0.050583	-
1.58_327.1310n	310.128	1.57695	170.942	9.14404e-10	9.04413e-11	2.78884	Flowers	Leaves	100 - 13 - 1.36	1	0.604783	+
6.73_581.3903m/z	581.39	6.72977	234.378	9.16944e-10	9.06049e-11	Infinity	Flowers	Leaves	100 - 3.83	1	0.0203833	+
11.99_791.5089n	774.506	11.9881	290.904	9.21815e-10	9.09983e-11	24.2016	Leaves	Flowers	100 - 45.5 - 6.44	1	0.12225	+
12.51_793.5238n	776.521	12.5128	290.867	9.23059e-10	9.10332e-11	5.65786	Leaves	Flowers	100 - 41.1 - 2.87	1	0.123933	+
5.00_401.1596m/z	401.16	4.99622	193.024	9.30255e-10	9.1613e-11	Infinity	Stems	Leaves	100 - 6.91	1	0.0279333	+
10.33_861.4945m/z	861.494	10.3285	293.738	9.30729e-10	9.1613e-11	91.368	Leaves	Flowers	100 - 39	1	0.395333	+
3.97_459.0921m/z	459.092	4	226.281	1.5e-10	9.18e-11	45	Leaves	Flowers	100 - 19.7	1	0.108667	-
4.67_579.1330m/z	579.133	4.6676	233.123	1.23e-10	9.18e-11	Infinity	Stems	Flowers	100 - 9.16	1	0.04755	-
9.30_733.2839m/z	733.284	9.29545	255.084	1.23e-10	9.18e-11	Infinity	Leaves	Flowers	100 - 20.2	1	0.04075	-
16.11_738.5485m/z	738.548	16.1142	295.958	9.34627e-10	9.19081e-11	63.0989	Flowers	Leaves	100 - 41.5 - 5.26	1	0.101883	+
17.03_831.6369m/z	831.637	17.0312	305.261	9.37223e-10	9.2075e-11	Infinity	Flowers	Leaves	100	1	0.0203667	+
11.96_991.8474m/z	991.847	11.9609	318.304	9.38402e-10	9.21022e-11	Infinity	Leaves	Stems	100 - 5.02	1	0.0475333	+
3.78_270.0995n	288.133	3.78465	164.848	9.39974e-10	9.21681e-11	23.3235	Leaves	Flowers	100 - 13.6	1	0.129067	+
6.82_833.2981m/z	833.298	6.8184	287.692	9.45842e-10	9.26546e-11	29.382	Stems	Leaves	100 - 47.3 - 11.1	1	0.0965667	+
3.78_321.1797n	304.176	3.77785	171.171	9.49405e-10	9.29147e-11	31.3922	Flowers	Leaves	100 - 13.4	1	0.0882167	+
5.40_466.2885m/z	466.289	5.39513	215.637	9.53566e-10	9.32327e-11	Infinity	Leaves	Stems	100 - 10.7	1	0.0271667	+
7.11_688.4751n	711.464	7.10598	270.656	9.55083e-10	9.32918e-11	5827.13	Flowers	Stems	100 - 30 - 0.169	1	0.169817	+
7.48_985.2760m/z	985.276	7.48172	304.24	1.26e-10	9.36e-11	5193.34	Stems	Flowers	100 - 46.3 - 17.9	1	0.12905	-
10.21_370.2712n	393.26	10.213	200.678	9.59913e-10	9.36742e-11	5.9547	Stems	Leaves	100 - 17.8 - 1.07	1	0.224483	+
3.10_293.1256n	294.133	3.09838	168.074	9.6383e-10	9.39667e-11	7.41932	Flowers	Stems	100 - 15.1	1	0.230917	+
14.05_806.5170n	829.506	14.0522	296.471	9.77213e-10	9.51807e-11	13.8824	Leaves	Flowers	100 - 43.8 - 0.824	1	0.2056	+
12.48_600.4639m/z	600.464	12.4774	243.988	9.80794e-10	9.54386e-11	28.5025	Stems	Leaves	100 - 10.8	1	0.06935	+
5.33_575.2084m/z	575.208	5.33402	228.582	9.84223e-10	9.56813e-11	102.768	Stems	Flowers	100 - 17.7	1	0.0747167	+
0.71_259.1047n	260.112	0.713833	154.108	9.87517e-10	9.58193e-11	8.69825	Flowers	Leaves	100 - 7.39	1	0.122217	+
7.60_440.1673n	463.157	7.6023	206.197	9.86841e-10	9.58193e-11	Infinity	Flowers	Stems	100 - 17.4	1	0.0820333	+
5.82_610.1312n	633.12	5.82487	241.288	9.94616e-10	9.64167e-11	19.8264	Flowers	Leaves	100 - 28.2 - 5.71	1	0.12225	+
11.35_969.5881m/z	969.588	11.3542	314.34	1.3e-10	9.65e-11	Infinity	Flowers	Leaves	100 - 2.05	1	0.047533	-
3.97_170.0954m/z	170.095	3.9683	137.816	1.00477e-09	9.73085e-11	104.33	Leaves	Flowers	100 - 8.09	1	0.101883	+
3.15_458.1647m/z	458.165	3.14592	200.701	1.01083e-09	9.77109e-11	32.8346	Leaves	Stems	100 - 20.4 - 2.3 - 0.021	1	0.230933	+
4.65_303.0491m/z	303.049	4.65273	164.26	1.00991e-09	9.77109e-11	3.51033	Flowers	Leaves	100 - 14.1	1	0.199333	+
14.62_814.3179m/z	814.318	14.6165	294.548	1.02746e-09	9.92241e-11	Infinity	Leaves	Stems	100	1	0.06115	+
9.84_367.2075m/z	367.208	9.83617	192.251	1.03423e-09	9.97842e-11	8.60795	Stems	Leaves	100 - 8.96	1	0.0544	+
4.57_253.0714m/z	253.071	4.56568	256.729	1.35e-10	1e-10	Infinity	Stems	Flowers	100 - 6.6	1	0.0546	-
15.24_667.3948m/z	667.395	15.2387	265.57	1.36e-10	1e-10	Infinity	Leaves	Flowers	100 - 10.1	1	0.050017	-
15.99_693.5251m/z	693.525	15.9919	283.811	1.04186e-09	1.00425e-10	10.4254	Flowers	Leaves	100 - 30.7 - 0.299	1	0.122267	+
16.57_715.5593n	738.549	16.5693	293.768	1.04531e-09	1.00644e-10	3.67169	Flowers	Leaves	100 - 37.8 - 0.325 - 0.00368	1	0.183383	+
8.45_359.4008m/z	359.401	8.44948	176.272	1.0461e-09	1.00644e-10	Infinity	Leaves	Stems	100	1	0.04755	+
5.49_739.1850m/z	739.185	5.5	249.348	1.68e-10	1.01e-10	Infinity	Stems	Flowers	100 - 17.6	1	0.02715	-
4.33_842.2383m/z	842.238	4.32827	272.57	1.0603e-09	1.01914e-10	Infinity	Stems	Flowers	100 - 30.1	1	0.13585	+
16.57_740.5549m/z	740.555	16.5693	293.728	1.06372e-09	1.02148e-10	3.66564	Flowers	Leaves	100 - 15.7 - 0.188	1	0.142633	+
6.44_515.1549m/z	515.155	6.43718	214.413	1.06584e-09	1.02255e-10	58.9555	Stems	Flowers	100 - 25.1 - 0.835	1	0.17005	+
8.97_272.2577m/z	272.258	8.96568	186.889	1.07003e-09	1.0256e-10	23.049	Stems	Leaves	100 - 12.9	1	0.0883	+
8.36_483.8521m/z	483.852	8.3579	175.775	1.41e-10	1.03e-10	Infinity	Flowers	Leaves	100 - 2.38	1	0.054333	-
13.06_436.2806m/z	436.281	13.0569	205.036	1.07823e-09	1.03153e-10	Infinity	Flowers	Leaves	100 - 8.72	1	0.0203667	+
7.26_847.2485m/z	847.249	7.26218	280.999	1.07732e-09	1.03153e-10	Infinity	Stems	Leaves	100 - 15.6	1	0.0339833	+
7.18_803.2412m/z	803.241	7.18068	266.902	1.08137e-09	1.03357e-10	Infinity	Stems	Flowers	100 - 8.25	1	0.04075	+
12.27_565.3466m/z	565.347	12.2734	238.728	1.09399e-09	1.04466e-10	Infinity	Flowers	Leaves	100 - 9.73	1	0.0271833	+
14.08_950.5589n	973.548	14.0794	325.397	1.09518e-09	1.04482e-10	16.1347	Leaves	Flowers	100 - 49.6 - 0.22	1	0.183383	+
1.02_212.1274m/z	212.127	1.01975	165.228	1.09796e-09	1.04649e-10	5.95365	Flowers	Leaves	100 - 8.77	1	0.237683	+
5.57_513.3074m/z	513.307	5.56677	208.743	1.10365e-09	1.05093e-10	Infinity	Flowers	Stems	100 - 0.63	1	0.0475833	+
4.10_559.1222m/z	559.122	4.09733	223.065	1.10619e-09	1.05238e-10	10.3974	Leaves	Flowers	100 - 18.7	1	0.101883	+
8.69_409.1605m/z	409.161	8.6872	192.79	1.10789e-09	1.05301e-10	Infinity	Leaves	Flowers	100 - 9.8	1	0.0611667	+
11.67_544.1541m/z	544.154	11.6686	249.349	1.11044e-09	1.05445e-10	Infinity	Stems	Leaves	100	1	0.0407833	+
4.53_690.2294m/z	690.229	4.52525	268.962	1.11555e-09	1.05833e-10	5363.15	Stems	Flowers	100 - 16	1	0.0543333	+
4.59_311.0550m/z	311.055	4.6	195.996	1.79e-10	1.06e-10	29	Stems	Flowers	100 - 11.2	1	0.122517	-
7.86_284.1856m/z	284.186	7.85527	156.837	1.45e-10	1.06e-10	Infinity	Leaves	Flowers	100	1	0.054367	-
6.99_563.1874m/z	563.187	6.99048	234.783	1.12074e-09	1.06226e-10	Infinity	Stems	Leaves	100 - 8.08	1	0.0271667	+
5.37_287.0541m/z	287.054	5.37477	159.743	1.1224e-09	1.06285e-10	14.0942	Leaves	Stems	100 - 11.8 - 0.929	1	0.0883167	+
12.50_686.4339m/z	686.434	12.4977	269.038	1.12559e-09	1.06489e-10	Infinity	Flowers	Leaves	100 - 12.9	1	0.0421667	+
13.23_991.5587m/z	991.559	13.2335	325.115	1.13357e-09	1.07046e-10	20.6552	Leaves	Flowers	100 - 52.9	1	0.3464	+
16.64_616.5052n	617.512	16.6372	264.185	1.13299e-09	1.07046e-10	5.46976	Stems	Leaves	100 - 37.5 - 2.7	1	0.359967	+
6.58_778.2315n	801.221	6.58038	286.086	1.13506e-09	1.07087e-10	46.2527	Stems	Flowers	100 - 36.2 - 34.2 - 11.2	1	0.115983	+
7.48_175.0375m/z	175.038	7.47597	140.708	1.14859e-09	1.08264e-10	Infinity	Leaves	Stems	100 - 3.15	1	0.0498833	+
7.91_577.2658m/z	577.266	7.9117	226.575	1.15513e-09	1.0878e-10	13.4506	Leaves	Stems	100 - 17.9 - 1.26	1	0.136633	+
7.73_631.1837m/z	631.184	7.7337	249.43	1.16226e-09	1.09351e-10	Infinity	Stems	Leaves	100 - 19.8	1	0.0350167	+
5.32_415.0995m/z	415.099	5.32042	198.157	1.17031e-09	1.10008e-10	Infinity	Stems	Flowers	100 - 15.2	1	0.0715667	+
10.39_865.5166m/z	865.517	10.3896	295.857	1.17807e-09	1.10635e-10	47.1075	Leaves	Flowers	100 - 6.5	1	0.0611333	+
13.74_745.4640m/z	745.464	13.7429	284.946	1.18258e-09	1.10957e-10	Infinity	Flowers	Leaves	100 - 8.82	1	0.02715	+
8.38_284.0313m/z	284.031	8.37827	160.24	1.53e-10	1.11e-10	Infinity	Leaves	Flowers	100 - 22.8	1	0.088283	-
7.33_819.2333m/z	819.233	7.33228	274.954	1.59e-10	1.15e-10	Infinity	Stems	Flowers	100 - 38.3	1	0.074717	-
9.97_378.2390n	361.236	9.97307	190.616	1.23455e-09	1.15727e-10	18.1112	Flowers	Leaves	100 - 15.5 - 0.096	1	0.10485	+
1.55_346.1204n	385.084	1.54978	177.257	1.23841e-09	1.15982e-10	29.8708	Leaves	Stems	100 - 16.6 - 5.97	1	0.1698	+
12.81_933.6944m/z	933.694	12.8077	332.85	1.61e-10	1.16e-10	Infinity	Flowers	Leaves	100 - 61.9 - 9.85	1	0.081517	-
14.30_655.4925m/z	655.493	14.3036	261.937	1.62e-10	1.16e-10	Infinity	Flowers	Stems	100 - 24.4	1	0.05485	-
14.61_815.5184m/z	815.518	14.6097	294.527	1.24142e-09	1.16051e-10	5.5946	Leaves	Flowers	100 - 20.3 - 0.74	1	0.285267	+
10.80_543.3130m/z	543.313	10.7987	245.297	1.24139e-09	1.16051e-10	8.93068	Leaves	Stems	100 - 21.6 - 0.17	1	0.101883	+
18.04_921.5323m/z	921.532	18.0354	314.909	1.24953e-09	1.16703e-10	Infinity	Stems	Flowers	100 - 21.6	1	0.0413	+
17.16_633.5054m/z	633.505	17.1602	276.508	1.25146e-09	1.16743e-10	8.59331	Stems	Leaves	100 - 34.7 - 6.38	1	0.434683	+
16.15_647.4850m/z	647.485	16.1482	274.074	1.25224e-09	1.16743e-10	4.54763	Flowers	Leaves	100 - 36.9	1	0.244517	+
15.12_815.5256m/z	815.526	15.1205	296.717	1.25596e-09	1.16983e-10	7.95606	Leaves	Flowers	100 - 44.4 - 10.5 - 0.907	1	0.176583	+
16.58_884.6497n	885.657	16.5761	322.292	1.25825e-09	1.17004e-10	40.6945	Leaves	Flowers	100 - 48.4 - 25.4	1	0.20375	+
14.91_643.2312m/z	643.231	14.9085	253.274	1.25847e-09	1.17004e-10	Infinity	Leaves	Flowers	100 - 17.5 - 12 - 0.774	1	0.0747167	+
0.73_635.1363m/z	635.136	0.727417	235.249	1.26935e-09	1.17801e-10	Infinity	Leaves	Stems	100 - 14.3	1	0.0271667	+
14.21_770.5367m/z	770.537	14.2084	301.948	1.2684e-09	1.17801e-10	20.7564	Stems	Leaves	100 - 42.2 - 6.5	1	0.135833	+
16.32_977.6431m/z	977.643	16.3248	336.819	1.27946e-09	1.18632e-10	Infinity	Leaves	Flowers	100 - 12.9	1	0.04075	+
14.16_565.2792m/z	565.279	14.1609	242.753	1.28199e-09	1.18759e-10	Infinity	Leaves	Stems	100 - 31.7 - 1.53	1	0.0679333	+
8.05_633.2253m/z	633.225	8.05488	265.937	1.28937e-09	1.19334e-10	Infinity	Stems	Leaves	100 - 8.72	1	0.0209	+
3.01_324.1411n	347.13	3.01008	174.904	1.29207e-09	1.19476e-10	3.03923	Leaves	Stems	100 - 11.4	1	0.271667	+
5.10_244.0725n	243.064	5.1	204.498	2.08e-10	1.21e-10	Infinity	Stems	Leaves	100 - 2.59	1	0.0614	-
16.46_739.0619m/z	739.062	16.4606	293.758	1.31569e-09	1.2155e-10	Infinity	Flowers	Leaves	100	1	0.0543333	+
5.69_301.1991m/z	301.199	5.69277	307.458	1.7e-10	1.22e-10	Infinity	Stems	Flowers	100 - 1.87	1	0.04805	-
6.65_492.2012m/z	492.201	6.64827	234.528	1.32241e-09	1.2206e-10	6.9807	Stems	Flowers	100 - 27.2 - 0.178	1	0.0815	+
11.69_625.4432m/z	625.443	11.689	257.77	1.32522e-09	1.2221e-10	8.17664	Leaves	Flowers	100 - 25.3	1	0.292067	+
7.42_912.2691n	957.272	7.42058	304.55	1.74e-10	1.24e-10	Infinity	Stems	Flowers	100 - 17.2 - 0.548	1	0.0951	-
6.28_468.3061m/z	468.306	6.27993	219.444	1.34993e-09	1.24376e-10	11.3241	Leaves	Stems	100 - 21.8 - 1.78	1	0.150217	+
3.06_243.1693m/z	243.169	3.06442	172.197	1.35417e-09	1.24655e-10	6.85315	Leaves	Stems	100 - 9.49	1	0.237717	+
6.12_285.0397m/z	285.04	6.1	220.8	2.21e-10	1.25e-10	31	Flowers	Stems	100 - 8.51 - 0.955	1	0.095083	-
9.21_523.2911m/z	523.291	9.2	311.521	2.2e-10	1.25e-10	Infinity	Flowers	Leaves	100 - 24.2	1	0.061117	-
12.59_508.3398m/z	508.34	12.5904	251.363	1.76e-10	1.25e-10	Infinity	Flowers	Leaves	100 - 10.4	1	0.027183	-
3.48_445.1637n	446.171	3.479	195.451	1.35942e-09	1.25025e-10	8.85818	Stems	Leaves	100 - 18.9 - 2.65	1	0.183383	+
2.00_324.1411n	347.13	1.99805	171.389	1.3627e-09	1.25215e-10	4.30728	Leaves	Flowers	100 - 9.89	1	0.12905	+
7.64_432.2353n	455.224	7.64305	200.777	1.36411e-09	1.25232e-10	9.32761	Stems	Leaves	100 - 17.3 - 0.5	1	0.0823833	+
4.97_317.1741m/z	317.174	4.96908	165.463	1.3671e-09	1.25393e-10	Infinity	Flowers	Leaves	100	1	0.0339333	+
11.59_731.3027m/z	731.303	11.5939	268.174	1.37657e-09	1.2595e-10	42.7898	Leaves	Stems	100 - 36.1 - 1.43	1	0.0747167	+
12.62_407.3483m/z	407.348	12.6217	211.581	1.37691e-09	1.2595e-10	Infinity	Flowers	Leaves	100 - 7.15	1	0.0339667	+
17.43_873.6826m/z	873.683	17.4251	320.229	1.37873e-09	1.2595e-10	95638.2	Leaves	Flowers	100 - 2.5	1	0.0339667	+
18.83_875.6360m/z	875.636	18.8264	352.604	1.37932e-09	1.2595e-10	4.60036	Stems	Flowers	100 - 49.7 - 5.03	1	0.184433	+
5.15_271.0591m/z	271.059	5.15322	157.006	1.3783e-09	1.2595e-10	4.64941	Leaves	Stems	100 - 9.42	1	0.17395	+
7.69_391.1176m/z	391.118	7.68547	235.512	1.78e-10	1.26e-10	Infinity	Leaves	Stems	100 - 17.8	1	0.0679	-
16.08_457.5635m/z	457.564	16.0803	222.632	1.78e-10	1.26e-10	Infinity	Stems	Flowers	100	1	0.0437	-
8.56_691.1971m/z	691.197	8.55815	246.216	1.39931e-09	1.27661e-10	Infinity	Stems	Leaves	100	1	0.0204	+
11.70_432.2243n	433.232	11.6958	210.807	1.40923e-09	1.28451e-10	5.75924	Flowers	Leaves	100 - 16.1 - 0.0779	1	0.183633	+
13.05_184.0714m/z	184.071	13.0501	140.063	1.41489e-09	1.28852e-10	Infinity	Leaves	Stems	100	1	0.0339667	+
8.13_897.5147m/z	897.515	8.12998	299.722	1.4206e-09	1.29257e-10	3.81	Leaves	Flowers	100 - 30 - 0.588	1	0.1903	+
17.35_724.5636n	707.56	17.3504	281.377	1.42738e-09	1.29414e-10	36.2903	Leaves	Flowers	100 - 45.8 - 8.05 - 0.038	1	0.156733	+
5.00_532.1210m/z	532.121	4.99622	225.631	1.42654e-09	1.29414e-10	Infinity	Flowers	Leaves	100 - 12	1	0.0347333	+
4.98_566.4247m/z	566.425	4.97587	234.71	1.42733e-09	1.29414e-10	Infinity	Stems	Leaves	100 - 13.4	1	0.0618833	+
10.79_361.2344m/z	361.234	10.7851	196.144	1.42675e-09	1.29414e-10	Infinity	Flowers	Leaves	100 - 12	1	0.0882833	+
7.10_837.2979m/z	837.298	7.10135	276.657	1.85e-10	1.3e-10	Infinity	Stems	Flowers	100 - 29.3 - 1.39	1	0.033967	-
10.85_406.2468n	429.236	10.853	207.123	1.45006e-09	1.31353e-10	43.0605	Stems	Leaves	100 - 10.1 - 9.71 - 0.0853	1	0.0882833	+
5.93_969.3811m/z	969.381	5.92675	318.652	1.45217e-09	1.31428e-10	Infinity	Stems	Leaves	100 - 20.5	1	0.0339667	+
12.58_785.3573m/z	785.357	12.5768	273.466	1.89e-10	1.32e-10	Infinity	Flowers	Stems	100 - 10.5	1	0.054333	-
13.37_489.2819m/z	489.282	13.3657	231.155	1.89e-10	1.32e-10	Infinity	Flowers	Leaves	100 - 14.7	1	0.04755	-
13.16_903.5307m/z	903.531	13.1591	331.199	1.89e-10	1.32e-10	Infinity	Flowers	Leaves	100 - 38.7 - 0.574	1	0.097967	-
18.39_953.4638m/z	953.464	18.3868	305.465	1.46293e-09	1.32285e-10	Infinity	Leaves	Stems	100 - 36.4 - 0.591	1	0.07075	+
8.16_353.2289m/z	353.229	8.15717	194.571	1.47044e-09	1.32846e-10	3.49993	Stems	Leaves	100 - 16	1	0.169783	+
3.36_193.0133m/z	193.013	3.4	147.507	2.36e-10	1.33e-10	36.1	Stems	Flowers	100 - 5.97	1	0.12905	-
8.51_327.0497m/z	327.05	8.5	181.257	2.38e-10	1.33e-10	1636.7	Leaves	Flowers	100 - 12.1	1	0.142633	-
7.52_598.2784m/z	598.278	7.51567	236.507	1.91e-10	1.33e-10	Infinity	Leaves	Flowers	100 - 22.8	1	0.061133	-
4.55_708.2141m/z	708.214	4.54508	257.331	1.93e-10	1.33e-10	Infinity	Stems	Flowers	100 - 7.59	1	0.054583	-
6.47_299.0552m/z	299.055	6.5	203.673	2.42e-10	1.34e-10	18.2	Leaves	Flowers	100 - 14.7	1	0.0815	-
8.02_371.2918m/z	371.292	8.02077	205.157	1.48809e-09	1.34322e-10	Infinity	Flowers	Leaves	100 - 9.41	1	0.0203833	+
3.97_210.0888m/z	210.089	3.9683	163.617	1.49025e-09	1.34399e-10	Infinity	Leaves	Flowers	100 - 2.97	1	0.04075	+
5.11_379.1724m/z	379.172	5.11248	184.586	1.49692e-09	1.34881e-10	Infinity	Flowers	Stems	100 - 11.1	1	0.0475333	+
11.11_820.4965n	843.486	11.1111	302.836	1.50108e-09	1.35137e-10	17.6944	Leaves	Flowers	100 - 48.6	1	0.190217	+
11.39_286.2290n	269.226	11.3896	167.397	1.51141e-09	1.35948e-10	14.2713	Stems	Flowers	100 - 18	1	0.1228	+
15.53_617.5116m/z	617.512	15.528	266.281	1.51578e-09	1.3622e-10	54.9076	Stems	Leaves	100 - 32 - 1.69	1	0.142633	+
4.12_731.1594m/z	731.159	4.11772	253.64	1.51915e-09	1.36404e-10	37.9086	Leaves	Stems	100 - 35.1	1	0.190167	+
6.10_435.3168m/z	435.317	6.09655	195.74	1.524e-09	1.36719e-10	Infinity	Flowers	Stems	100	1	0.04075	+
15.14_608.4845m/z	608.485	15.1409	277.075	1.52979e-09	1.37118e-10	27558.1	Stems	Leaves	100 - 17.2	1	0.0950833	+
7.37_550.3122m/z	550.312	7.36588	237.074	1.53187e-09	1.37185e-10	5.53055	Leaves	Stems	100 - 22.8	1	0.11025	+
3.38_333.0582m/z	333.058	3.38392	216.162	1.53376e-09	1.37233e-10	Infinity	Flowers	Leaves	100 - 4.49	1	0.0339667	+
3.30_416.1543m/z	416.154	3.3024	198.127	1.53579e-09	1.37295e-10	23.4718	Stems	Leaves	100 - 20.2	1	0.1497	+
9.54_446.3113m/z	446.311	9.5438	216.185	1.54327e-09	1.37844e-10	Infinity	Flowers	Stems	100 - 5.61	1	0.04805	+
6.02_331.0820m/z	331.082	6.01505	164.978	1.54662e-09	1.38022e-10	Infinity	Leaves	Flowers	100 - 8.64	1	0.0679167	+
4.26_281.0809m/z	281.081	4.3	200.801	2.55e-10	1.39e-10	3688	Stems	Flowers	100 - 6.33	1	0.067917	-
9.20_609.3957m/z	609.396	9.2034	251.937	1.56167e-09	1.39244e-10	Infinity	Stems	Leaves	100 - 5.02	1	0.0339833	+
11.88_770.4954n	771.503	11.8794	280.166	1.56763e-09	1.39532e-10	46.1193	Leaves	Flowers	100 - 40.6 - 2.37	1	0.176867	+
3.68_372.2360m/z	372.236	3.68277	188.429	1.56684e-09	1.39532e-10	Infinity	Leaves	Stems	100 - 7.3	1	0.0543333	+
17.17_552.7134m/z	552.713	17.1748	261.862	2.02e-10	1.4e-10	127.439	Stems	Leaves	100 - 1.43	1	0.08385	-
4.94_641.1182m/z	641.118	4.94085	295.154	2.04e-10	1.4e-10	Infinity	Leaves	Flowers	100 - 11.6	1	0.013583	-
4.29_346.2000m/z	346.2	4.2943	185.667	1.57711e-09	1.40254e-10	553.518	Stems	Flowers	100 - 20 - 0.122	1	0.0883167	+
10.50_491.2642m/z	491.264	10.4982	227.412	2.05e-10	1.41e-10	Infinity	Flowers	Leaves	100 - 20.5	1	0.067933	-
7.23_496.1656m/z	496.166	7.22822	224.555	1.59542e-09	1.41758e-10	Infinity	Flowers	Stems	100 - 8.77	1	0.0747333	+
16.07_878.6038m/z	878.604	16.0732	315.426	2.09e-10	1.42e-10	Infinity	Stems	Flowers	100 - 24.8	1	0.0437	-
6.31_747.2103m/z	747.21	6.31268	254.895	2.1e-10	1.42e-10	Infinity	Stems	Flowers	100 - 18.4	1	0.074717	-
7.80_953.2642m/z	953.264	7.80093	296.712	2.09e-10	1.42e-10	Infinity	Stems	Flowers	100 - 48.4	1	0.033967	-
5.62_694.2099n	717.199	5.6211	274.781	1.60352e-09	1.42354e-10	7.52966	Stems	Leaves	100 - 28.5 - 1.68	1	0.0883	+
4.83_484.1982m/z	484.198	4.82645	240.757	1.60854e-09	1.42677e-10	Infinity	Stems	Leaves	100 - 7.1	1	0.04755	+
4.63_689.1368m/z	689.137	4.63365	227.734	2.13e-10	1.44e-10	Infinity	Stems	Flowers	100 - 0.649	1	0.047533	-
15.43_752.7793m/z	752.779	15.4261	302.29	1.62941e-09	1.44402e-10	Infinity	Flowers	Leaves	100	1	0.04075	+
1.01_247.1414n	230.138	1.00615	160.697	1.63755e-09	1.44998e-10	5.05073	Flowers	Leaves	100 - 9.73	1	0.319217	+
13.05_956.7298m/z	956.73	13.0501	330.241	1.64222e-09	1.4516e-10	Infinity	Flowers	Leaves	100 - 47.7	1	0.0135833	+
15.49_599.4903n	582.487	15.4941	252.537	1.64178e-09	1.4516e-10	47.075	Flowers	Stems	100 - 27.6 - 0.232	1	0.1766	+
8.04_334.2732m/z	334.273	8.04117	189.739	1.64398e-09	1.4519e-10	Infinity	Flowers	Leaves	100 - 8.31	1	0.03435	+
4.04_413.0181m/z	413.018	4.03542	274.987	2.17e-10	1.46e-10	Infinity	Stems	Flowers	100 - 20.4 - 0.356	1	0.122267	-
16.86_904.5699n	905.577	16.8614	321.953	1.6653e-09	1.46947e-10	9.019	Leaves	Flowers	100 - 56 - 14.7 - 1.3	1	0.183383	+
15.92_601.5052n	584.502	15.9173	260.76	1.67219e-09	1.47427e-10	10.5253	Flowers	Leaves	100 - 28 - 0.416	1	0.0815167	+
7.21_383.1115m/z	383.112	7.20783	193.576	1.67702e-09	1.47725e-10	Infinity	Stems	Leaves	100 - 6.36	1	0.0203833	+
13.96_417.1693m/z	417.169	13.9586	198.097	1.68152e-09	1.47994e-10	Infinity	Leaves	Stems	100 - 38	1	0.0715833	+
5.45_287.0543m/z	287.054	5.44948	158.042	1.68803e-09	1.48439e-10	20.9243	Leaves	Stems	100 - 13.1 - 1.33	1	0.103667	+
8.10_345.0953m/z	345.095	8.096	178.519	1.69042e-09	1.48522e-10	Infinity	Stems	Flowers	100 - 6.29	1	0.0542833	+
5.04_302.0418n	303.049	5.04457	164.26	1.69273e-09	1.48598e-10	3.48965	Flowers	Stems	100 - 14.2	1	0.238483	+
7.13_563.4097m/z	563.41	7.12637	242.796	1.69831e-09	1.48959e-10	Infinity	Flowers	Leaves	100 - 16.4	1	0.0204	+
4.27_160.0185m/z	160.018	4.27313	211.074	2.22e-10	1.49e-10	1476.34	Leaves	Stems	100 - 51.9	1	0.040767	-
16.95_854.6302m/z	854.63	16.9496	325.114	1.71211e-09	1.50018e-10	5.54018	Stems	Leaves	100 - 33.8 - 0.403	1	0.244583	+
10.44_359.2177m/z	359.218	10.4439	190.684	1.71331e-09	1.50018e-10	7.06489	Flowers	Leaves	100 - 10.8	1	0.06795	+
19.26_747.5880m/z	747.588	19.2582	318.062	1.71771e-09	1.50274e-10	46.6693	Stems	Flowers	100 - 39.9 - 1.4	1	0.185283	+
6.33_487.1219m/z	487.122	6.32825	209.372	1.7265e-09	1.50914e-10	Infinity	Stems	Flowers	100 - 7.93	1	0.04755	+
6.21_817.2184m/z	817.218	6.21002	261.579	2.25e-10	1.51e-10	Infinity	Stems	Flowers	100 - 18.8	1	0.06245	-
11.59_863.5109m/z	863.511	11.5871	300.285	1.73915e-09	1.5189e-10	15.3703	Leaves	Flowers	100 - 45.6 - 14.6	1	0.05435	+
5.10_287.0542m/z	287.054	5.0989	159.743	1.74286e-09	1.52084e-10	5.48368	Leaves	Stems	100 - 11.9	1	0.0950833	+
4.18_317.0622m/z	317.062	4.17882	216.846	1.75271e-09	1.52813e-10	Infinity	Flowers	Leaves	100 - 4.44	1	0.04075	+
16.58_920.5650n	921.572	16.5761	319.42	1.7601e-09	1.53327e-10	19.3718	Leaves	Flowers	100 - 54 - 9.03	1	0.101883	+
6.06_313.1043m/z	313.104	6.0558	170.829	1.76163e-09	1.5333e-10	Infinity	Stems	Leaves	100	1	0.0203667	+
12.16_863.5064m/z	863.506	12.1579	295.891	1.77383e-09	1.5426e-10	17.2952	Leaves	Flowers	100 - 40.1 - 19.7 - 0.0829	1	0.244517	+
9.73_576.2689n	577.276	9.73397	228.537	1.7803e-09	1.54691e-10	4.78398	Leaves	Stems	100 - 26.1 - 2.25	1	0.108917	+
12.10_277.2143m/z	277.214	12.1036	172.295	1.78445e-09	1.5492e-10	17.6986	Flowers	Leaves	100 - 9.37	1	0.1019	+
3.66_389.1767m/z	389.177	3.6556	182.485	1.78804e-09	1.55101e-10	12.7097	Leaves	Stems	100 - 9.36	1	0.149417	+
18.94_745.5751m/z	745.575	18.9424	320.369	1.78965e-09	1.55109e-10	Infinity	Stems	Flowers	100 - 17.7	1	0.0411833	+
7.15_453.1153m/z	453.115	7.1489	260.305	2.36e-10	1.56e-10	Infinity	Flowers	Leaves	100 - 8.95	1	0.074733	-
7.13_807.2877m/z	807.288	7.12852	273.181	2.35e-10	1.56e-10	Infinity	Stems	Flowers	100 - 17	1	0.020383	-
7.18_851.2285m/z	851.228	7.17605	280.352	2.36e-10	1.56e-10	Infinity	Stems	Flowers	100 - 8.5	1	0.027167	-
4.38_535.1333m/z	535.133	4.37582	225.561	1.81122e-09	1.56845e-10	28.7594	Leaves	Stems	100 - 24.1 - 0.396	1	0.101883	+
7.36_625.2534m/z	625.253	7.35908	257.774	1.84244e-09	1.59414e-10	22.432	Stems	Flowers	100 - 36.2 - 6.22	1	0.144583	+
14.49_441.2597m/z	441.26	14.4942	208.678	1.84938e-09	1.59879e-10	Infinity	Leaves	Stems	100 - 9.12	1	0.0203667	+
6.87_506.3444n	529.334	6.8664	221.797	1.87426e-09	1.61893e-10	10.8206	Leaves	Stems	100 - 24.5 - 3.73 - 0.0326	1	0.14525	+
8.80_737.4295m/z	737.429	8.79963	258.817	2.45e-10	1.62e-10	Infinity	Flowers	Leaves	100 - 14.7	1	0.061133	-
4.21_325.0696m/z	325.07	4.20602	168.649	1.89095e-09	1.63059e-10	13.3665	Leaves	Stems	100 - 12.2 - 0.373	1	0.115467	+
13.92_889.5050m/z	889.505	13.9195	315.44	1.89067e-09	1.63059e-10	Infinity	Stems	Leaves	100 - 15.4	1	0.04755	+
12.40_682.5005n	705.49	12.3956	275.009	1.89962e-09	1.63668e-10	3.32721	Stems	Leaves	100 - 36 - 5.27	1	0.484183	+
14.62_814.7789m/z	814.779	14.6165	292.356	1.90615e-09	1.6405e-10	Infinity	Leaves	Flowers	100	1	0.196967	+
17.19_535.4959n	536.503	17.1874	266.128	1.90725e-09	1.6405e-10	9.51651	Stems	Leaves	100 - 34.1 - 0.0258	1	0.142583	+
13.75_695.4630m/z	695.463	13.7497	270.968	1.91022e-09	1.64104e-10	30.2147	Stems	Leaves	100 - 35.5	1	0.24635	+
17.84_412.3699n	413.377	17.8356	222.992	1.9111e-09	1.64104e-10	5.83359	Stems	Leaves	100 - 23.6 - 0.0207	1	0.177783	+
7.44_352.2219n	353.229	7.44165	192.727	1.91332e-09	1.64157e-10	3.2689	Flowers	Leaves	100 - 14.5 - 1.39	1	0.215933	+
18.40_549.4661m/z	549.466	18.4008	241.106	1.91586e-09	1.64238e-10	246.106	Stems	Flowers	100 - 31.3	1	0.1236	+
12.48_596.4124m/z	596.412	12.4774	252.223	1.92039e-09	1.64488e-10	Infinity	Stems	Leaves	100 - 6.99	1	0.0271667	+
17.38_813.6323n	836.622	17.3844	314.111	1.92893e-09	1.65081e-10	44.1389	Flowers	Leaves	100 - 50.8 - 9.61 - 0.136	1	0.12225	+
12.59_523.3630n	524.37	12.5878	243.739	1.93699e-09	1.65633e-10	78.8733	Flowers	Leaves	100 - 31.3 - 0.734	1	0.115717	+
13.22_847.4844m/z	847.484	13.2163	297.971	2.52e-10	1.66e-10	6.85684	Leaves	Stems	100 - 38.9 - 4.01	1	0.254167	-
10.42_859.4735m/z	859.473	10.4167	304.776	1.95671e-09	1.67179e-10	Infinity	Leaves	Flowers	100 - 19.6	1	0.00676667	+
18.76_555.5121m/z	555.512	18.758	261.457	1.96585e-09	1.67757e-10	28.1165	Leaves	Flowers	100 - 32.9 - 1.79	1	0.19835	+
7.26_862.2902m/z	862.29	7.2554	287.207	1.96676e-09	1.67757e-10	Infinity	Stems	Leaves	100 - 5.59	1	0.0341333	+
18.15_927.5245m/z	927.525	18.1512	328.428	1.9831e-09	1.6901e-10	Infinity	Stems	Flowers	100 - 22.8	1	0.02715	+
10.38_282.2774m/z	282.277	10.3828	186.412	1.99772e-09	1.70114e-10	Infinity	Stems	Leaves	100 - 9.57	1	0.0747167	+
15.33_415.3275m/z	415.327	15.3311	209.43	1.9999e-09	1.70158e-10	Infinity	Flowers	Leaves	100	1	0.03395	+
9.37_328.0938n	329.101	9.37347	172.001	2.01505e-09	1.71305e-10	10.8791	Stems	Flowers	100 - 14 - 0.443	1	0.149433	+
4.36_947.2663m/z	947.266	4.3617	288.952	2.61e-10	1.72e-10	Infinity	Flowers	Leaves	100 - 52.8 - 11.1	1	0.047583	-
9.49_481.2753m/z	481.275	9.48893	221.04	2.02741e-09	1.72212e-10	4.76943	Stems	Leaves	100 - 14.3	1	0.2383	+
10.47_445.3396n	428.336	10.4711	228.418	2.03001e-09	1.7229e-10	25.9074	Stems	Leaves	100 - 19.2 - 0.595	1	0.108917	+
13.90_829.5064m/z	829.506	13.8992	298.668	2.03786e-09	1.72813e-10	8.01984	Leaves	Flowers	100 - 46.1 - 15.2	1	0.0901167	+
14.45_389.3421m/z	389.342	14.4462	202.675	2.04959e-09	1.73664e-10	Infinity	Flowers	Leaves	100 - 16	1	0.0203833	+
4.05_177.0528m/z	177.053	4.0498	132.478	2.05149e-09	1.7368e-10	15.4775	Leaves	Flowers	100 - 92.5 - 2.36	1	0.101883	+
6.19_619.1315m/z	619.131	6.19163	245.614	2.05879e-09	1.74155e-10	8466.84	Flowers	Stems	100 - 5.1	1	0.0951167	+
8.39_953.5299m/z	953.53	8.38505	296.709	2.69e-10	1.75e-10	Infinity	Flowers	Leaves	100 - 12.4	1	0.020383	-
6.63_533.1797m/z	533.18	6.62592	237.689	2.69e-10	1.75e-10	Infinity	Stems	Flowers	100 - 1.35	1	0.0204	-
13.54_589.4806m/z	589.481	13.5392	266.921	2.07379e-09	1.75279e-10	37.4194	Stems	Leaves	100 - 21.2	1	0.3396	+
9.28_791.3258m/z	791.326	9.27507	271.464	2.72e-10	1.76e-10	Infinity	Flowers	Leaves	100 - 35	1	0.054333	-
7.37_509.3086m/z	509.309	7.36625	219.695	2.72e-10	1.76e-10	Infinity	Flowers	Leaves	100 - 13.9	1	0.061117	-
6.76_801.2761m/z	801.276	6.75695	279.638	2.09368e-09	1.76813e-10	Infinity	Stems	Leaves	100 - 35.4	1	0.0203833	+
12.14_922.4890m/z	922.489	12.1443	308.178	2.10444e-09	1.77576e-10	Infinity	Leaves	Stems	100 - 1.71	1	0.0271667	+
12.66_423.3586m/z	423.359	12.6557	214.927	2.11542e-09	1.78354e-10	Infinity	Stems	Leaves	100 - 18.6	1	0.05435	+
14.64_535.3596m/z	535.36	14.6437	243.465	2.1225e-09	1.78511e-10	Infinity	Flowers	Leaves	100 - 10.7	1	0.03395	+
12.71_881.5954m/z	881.595	12.71	315.575	2.12177e-09	1.78511e-10	Infinity	Flowers	Leaves	100 - 31.9	1	0.0543	+
12.55_553.2177m/z	553.218	12.5467	245.058	2.12161e-09	1.78511e-10	3.98654	Leaves	Stems	100 - 15.9	1	0.06795	+
6.15_391.1205m/z	391.12	6.14785	252.527	2.78e-10	1.79e-10	Infinity	Leaves	Stems	100 - 12.5	1	0.027133	-
16.01_779.5394m/z	779.539	16.0079	285.163	2.77e-10	1.79e-10	Infinity	Flowers	Leaves	100 - 31.1	1	0.051383	-
15.92_800.4839m/z	800.484	15.9205	286.829	2.78e-10	1.79e-10	Infinity	Leaves	Flowers	100 - 54.7 - 9.44 - 0.256	1	0.044533	-
16.07_937.7232m/z	937.723	16.0732	322.715	2.8e-10	1.79e-10	Infinity	Stems	Flowers	100 - 17.1 - 0.928	1	0.03585	-
8.22_285.2298m/z	285.23	8.2183	158.115	2.15227e-09	1.80865e-10	Infinity	Leaves	Stems	100	1	0.0339667	+
4.20_498.1151n	499.122	4.19922	212.884	2.15459e-09	1.80912e-10	36.6556	Leaves	Flowers	100 - 22 - 0.098	1	0.156217	+
8.72_257.0437m/z	257.044	8.71787	264.273	2.84e-10	1.81e-10	Infinity	Flowers	Leaves	100 - 6.91	1	0.10895	-
12.04_684.4076n	707.397	12.0357	262.347	2.16264e-09	1.81439e-10	10.4555	Leaves	Flowers	100 - 47.3 - 7.95	1	0.115467	+
6.45_286.1436m/z	286.144	6.44932	215.198	2.87e-10	1.82e-10	Infinity	Flowers	Leaves	100 - 2.24	1	0.05435	-
7.12_430.2804m/z	430.28	7.11955	203.324	2.17764e-09	1.82398e-10	102.622	Flowers	Leaves	100 - 19.7 - 1.56	1	0.101917	+
6.70_607.2136m/z	607.214	6.70262	266.512	2.17609e-09	1.82398e-10	8.97821	Stems	Leaves	100 - 31.9 - 1.35	1	0.0883	+
10.79_790.5000m/z	790.5	10.7919	294.976	2.17979e-09	1.82429e-10	Infinity	Leaves	Flowers	100 - 15.1	1	0.04075	+
0.61_427.1916m/z	427.192	0.61195	190.454	2.1957e-09	1.8361e-10	262.648	Flowers	Leaves	100 - 15.9	1	0.0475333	+
11.88_993.5649m/z	993.565	11.8794	320.54	2.21005e-09	1.84658e-10	8.71901	Leaves	Flowers	100 - 17 - 0.518	1	0.231183	+
2.41_376.1744m/z	376.174	2.41237	186.487	2.21727e-09	1.85111e-10	10.6117	Flowers	Stems	100 - 17.2	1	0.129	+
11.96_608.4427n	609.45	11.9609	249.89	2.23562e-09	1.86491e-10	7.56926	Leaves	Flowers	100 - 39.4 - 5.32	1	0.156217	+
13.70_608.2627n	609.27	13.7022	251.94	2.23928e-09	1.86644e-10	3.59858	Leaves	Stems	100 - 35.7 - 0.162	1	0.19695	+
4.41_390.2244n	413.214	4.40977	190.842	2.24648e-09	1.87091e-10	5.80284	Leaves	Flowers	100 - 21.2	1	0.0882833	+
7.83_325.2342m/z	325.234	7.8281	211.779	2.96e-10	1.88e-10	Infinity	Flowers	Leaves	100 - 2.62	1	0.054333	-
13.38_378.3006m/z	378.301	13.3793	322.103	2.97e-10	1.88e-10	Infinity	Flowers	Leaves	100 - 19.9	1	0.013567	-
10.40_367.1512m/z	367.151	10.4032	195.942	2.25949e-09	1.88022e-10	Infinity	Leaves	Stems	100 - 2.23	1	0.0339667	+
17.96_327.2434m/z	327.243	17.9586	170.316	2.26692e-09	1.88486e-10	Infinity	Leaves	Stems	100	1	0.05625	+
14.16_539.2411m/z	539.241	14.1609	241.351	2.2757e-09	1.89063e-10	25.151	Leaves	Stems	100 - 33.7 - 3.06	1	0.10865	+
14.16_593.4980m/z	593.498	14.1609	250.24	2.28105e-09	1.892e-10	7.09857	Leaves	Stems	100 - 21.5	1	0.101867	+
0.74_275.1361n	276.143	0.741	165.353	2.28075e-09	1.892e-10	7.14524	Flowers	Leaves	100 - 10.3	1	0.190433	+
5.81_509.2040n	492.201	5.81125	216.892	2.28493e-09	1.89368e-10	9.69714	Stems	Flowers	100 - 24.9 - 0.509	1	0.11545	+
10.97_460.3277m/z	460.328	10.9685	217.725	2.2912e-09	1.89734e-10	Infinity	Flowers	Leaves	100 - 22.8 - 0.232	1	0.0950833	+
1.07_455.1993n	438.196	1.07407	201.232	2.31042e-09	1.91171e-10	62.4261	Flowers	Stems	100 - 15.5	1	0.224133	+
14.54_531.3274m/z	531.327	14.5418	229.58	2.31341e-09	1.91263e-10	Infinity	Flowers	Stems	100 - 0.903	1	0.0475667	+
15.38_426.3490n	427.356	15.3786	212.889	2.3177e-09	1.91415e-10	5.91754	Flowers	Leaves	100 - 28.1 - 0.321	1	0.115467	+
10.33_624.4348n	625.442	10.3285	259.843	2.31899e-09	1.91415e-10	43.5302	Leaves	Flowers	100 - 26.4 - 0.567	1	0.108683	+
15.28_995.6430m/z	995.643	15.2835	334.222	2.32336e-09	1.91622e-10	14.0497	Leaves	Flowers	100 - 54.9 - 8.4	1	0.196967	+
3.99_619.3679m/z	619.368	3.98867	231.6	2.33735e-09	1.9262e-10	Infinity	Leaves	Stems	100 - 6.93	1	0.0543167	+
13.12_827.4906m/z	827.491	13.1181	309.791	2.34159e-09	1.92622e-10	17.0302	Leaves	Flowers	100 - 47.2	1	0.516717	+
16.68_949.7100m/z	949.71	16.678	334.961	2.34303e-09	1.92622e-10	4.66863	Stems	Leaves	100 - 29.2 - 0.744	1	0.0543333	+
4.10_288.1795m/z	288.179	4.09733	168.317	2.33954e-09	1.92622e-10	4.83078	Stems	Leaves	100 - 7.16	1	0.0815	+
5.49_592.1053n	615.094	5.49205	225.791	2.36255e-09	1.94071e-10	5.43663	Flowers	Leaves	100 - 23.6 - 4.47 - 0.0251	1	0.0968833	+
5.88_145.0269m/z	145.027	5.8792	135.085	2.37143e-09	1.94644e-10	Infinity	Stems	Flowers	100 - 1.61	1	0.0543333	+
5.36_451.0699m/z	451.07	5.35605	210.012	3.09e-10	1.95e-10	Infinity	Stems	Flowers	100 - 4.42	1	0.076967	-
2.48_229.0964m/z	229.096	2.4803	181.967	2.39631e-09	1.96529e-10	3.84709	Flowers	Leaves	100 - 13.2	1	0.455067	+
9.06_911.7982m/z	911.798	9.05773	293.262	3.16e-10	1.98e-10	Infinity	Flowers	Leaves	100 - 13.3	1	0.074717	-
16.13_202.0978m/z	202.098	16.1278	143.814	2.4246e-09	1.98689e-10	8.13141	Stems	Flowers	100 - 16.5	1	0.0883333	+
13.81_575.4985m/z	575.499	13.8108	265.152	2.43927e-09	1.99732e-10	Infinity	Stems	Leaves	100 - 9.53	1	0.0950833	+
15.70_582.4743m/z	582.474	15.7003	270.886	3.22e-10	2.01e-10	Infinity	Stems	Flowers	100 - 5	1	0.05915	-
15.71_410.3634m/z	410.363	15.7078	223.81	3.22e-10	2.01e-10	Infinity	Flowers	Leaves	100 - 15.2	1	0.036617	-
12.29_342.3150m/z	342.315	12.2937	198.681	2.4625e-09	2.01472e-10	17.6561	Stems	Leaves	100 - 20 - 0.839	1	0.11545	+
5.89_490.1101n	513.099	5.886	214.462	2.46846e-09	2.01799e-10	2.83299	Flowers	Leaves	100 - 19.7 - 2.21	1	0.13585	+
14.51_770.5377m/z	770.538	14.5146	308.616	2.47129e-09	2.01868e-10	17.1232	Stems	Leaves	100 - 44.2 - 10.2	1	0.156733	+
7.73_269.0445m/z	269.044	7.7	171.141	3.93e-10	2.02e-10	7.6	Stems	Flowers	100 - 12.2 - 0.179	1	0.122267	-
9.90_268.2628m/z	268.263	9.90403	185.261	2.48194e-09	2.02577e-10	14.2955	Stems	Leaves	100 - 14.8	1	0.0892667	+
4.23_507.0783m/z	507.078	4.23238	203.457	3.27e-10	2.04e-10	Infinity	Stems	Flowers	100 - 12	1	0.061133	-
13.41_609.9682m/z	609.968	13.4101	253.978	2.50784e-09	2.04506e-10	Infinity	Leaves	Stems	100	1	0.0204	+
6.10_412.1361n	435.125	6.10333	193.903	2.50958e-09	2.04506e-10	9.0841	Flowers	Stems	100 - 16.4 - 2.41	1	0.183383	+
8.63_739.4928m/z	739.493	8.63287	291.566	2.52192e-09	2.05348e-10	Infinity	Flowers	Leaves	100 - 26.3	1	0.0339667	+
12.79_829.5060m/z	829.506	12.7915	294.282	2.52478e-09	2.05417e-10	9.36787	Leaves	Flowers	100 - 37.1	1	0.156733	+
4.94_191.0546m/z	191.055	4.94085	209.904	3.32e-10	2.06e-10	Infinity	Stems	Flowers	100 - 4.16	1	0.074717	-
19.62_814.4851m/z	814.485	19.6191	300.373	3.33e-10	2.06e-10	Infinity	Leaves	Flowers	100 - 6.29	1	0.013583	-
3.98_612.2634m/z	612.263	3.97508	247.791	2.53758e-09	2.06295e-10	Infinity	Stems	Leaves	100 - 30.2	1	0.0611167	+
8.22_489.2809m/z	489.281	8.22205	278.722	3.37e-10	2.07e-10	Infinity	Flowers	Leaves	100 - 3.17	1	0.020367	-
4.21_511.1223m/z	511.122	4.2128	218.355	2.54914e-09	2.0707e-10	34.0029	Leaves	Flowers	100 - 23.5	1	0.163017	+
6.23_895.3288m/z	895.329	6.2256	291.007	2.55273e-09	2.07197e-10	Infinity	Stems	Flowers	100 - 14.5	1	0.0339833	+
4.61_433.1120m/z	433.112	4.60862	195.8	2.5579e-09	2.07452e-10	17.8216	Stems	Flowers	100 - 18.5	1	0.17895	+
13.30_591.2834n	592.291	13.3015	250.267	2.56503e-09	2.07701e-10	5.59462	Leaves	Stems	100 - 35.8	1	0.0883	+
11.71_827.5286n	828.536	11.7094	298.685	2.56497e-09	2.07701e-10	10.1278	Leaves	Flowers	100 - 36.8 - 7.17	1	0.18365	+
9.41_500.3195m/z	500.319	9.40748	228.373	2.59106e-09	2.09643e-10	7295.91	Flowers	Leaves	100 - 12.6	1	0.0611167	+
10.24_526.3319m/z	526.332	10.2402	225.768	2.60093e-09	2.10275e-10	Infinity	Flowers	Leaves	100 - 12.1	1	0.0203833	+
14.51_419.3493m/z	419.349	14.5078	218.059	3.44e-10	2.11e-10	Infinity	Flowers	Leaves	100 - 6.41	1	0.047567	-
6.04_303.2088m/z	303.209	6.03543	165.981	2.62004e-09	2.11653e-10	Infinity	Flowers	Stems	100	1	0.04075	+
10.14_700.6050m/z	700.605	10.1383	254.201	2.62639e-09	2.11998e-10	Infinity	Leaves	Stems	100	1	0.0476833	+
11.51_485.2877m/z	485.288	11.5056	226.796	2.63515e-09	2.12537e-10	Infinity	Flowers	Leaves	100 - 9.69	1	0.0271833	+
16.98_821.5905m/z	821.59	16.9836	303.222	2.66472e-09	2.14753e-10	8.46822	Leaves	Flowers	100 - 48.2 - 3.8	1	0.224167	+
10.15_467.3004n	468.308	10.1451	227.253	2.67098e-09	2.15088e-10	3.65574	Flowers	Leaves	100 - 21.6 - 0.397	1	0.1021	+
7.57_177.0534m/z	177.053	7.56807	263.957	2.67499e-09	2.15241e-10	Infinity	Stems	Flowers	100 - 6.93	1	0.0826167	+
4.06_302.1565m/z	302.157	4.06338	171.25	2.69439e-09	2.16557e-10	Infinity	Flowers	Leaves	100 - 5.34	1	0.0203833	+
4.12_948.2344m/z	948.234	4.12452	312.235	2.69558e-09	2.16557e-10	Infinity	Stems	Flowers	100 - 22 - 2.02	1	0.0679167	+
0.73_464.1998n	465.207	0.727417	200.52	2.71165e-09	2.17506e-10	9.58735	Flowers	Stems	100 - 18.7	1	0.1155	+
0.69_342.1157n	381.079	0.68675	175.606	2.71153e-09	2.17506e-10	14.1479	Flowers	Leaves	100 - 9.77 - 7.76	1	0.129033	+
8.37_353.2290m/z	353.229	8.37477	192.727	2.71695e-09	2.17761e-10	4.65851	Flowers	Leaves	100 - 16.6	1	0.142967	+
16.37_478.4197m/z	478.42	16.3723	236.898	2.7384e-09	2.19309e-10	Infinity	Flowers	Leaves	100 - 20.6	1	0.0271667	+
8.95_431.2404m/z	431.24	8.9453	203.297	2.77877e-09	2.22367e-10	10.572	Leaves	Stems	100 - 14.7	1	0.0543333	+
9.70_331.0802m/z	331.08	9.70007	164.978	2.78592e-09	2.22766e-10	107.343	Leaves	Flowers	100 - 12.9 - 1.29	1	0.12905	+
16.05_526.4432m/z	526.443	16.0531	249.793	2.79376e-09	2.23218e-10	Infinity	Flowers	Leaves	100 - 7.98	1	0.0271667	+
13.68_537.3427m/z	537.343	13.675	237.381	2.79608e-09	2.23229e-10	12.6815	Flowers	Stems	100 - 21.8	1	0.0543333	+
7.69_515.1188m/z	515.119	7.69223	232.469	3.67e-10	2.25e-10	278.224	Stems	Flowers	100 - 32.7 - 2.45	1	0.1019	-
7.30_446.2749m/z	446.275	7.2966	206.647	2.83739e-09	2.2635e-10	2.96778	Leaves	Stems	100 - 19.1	1	0.19975	+
13.53_631.4538m/z	631.454	13.5256	259.714	2.84015e-09	2.26393e-10	19.1919	Stems	Leaves	100 - 32.7 - 4.37	1	0.156233	+
7.08_345.0958m/z	345.096	7.07878	171.456	2.84443e-09	2.26558e-10	62.2935	Leaves	Flowers	100 - 13.6 - 0.774	1	0.115517	+
4.50_605.1636m/z	605.164	4.49807	227.951	2.85251e-09	2.27025e-10	8810.99	Leaves	Flowers	100 - 26.1 - 0.746	1	0.0951	+
7.47_953.2677m/z	953.268	7.4749	290.837	3.77e-10	2.3e-10	Infinity	Stems	Flowers	100 - 17.9	1	0.03395	-
3.42_456.1734n	457.181	3.42467	204.47	2.89934e-09	2.30476e-10	3.05949	Stems	Flowers	100 - 18 - 0.374	1	0.135833	+
8.12_861.3291m/z	861.329	8.1232	295.927	2.90038e-09	2.30476e-10	Infinity	Stems	Leaves	100 - 22.1	1	0.0611667	+
3.49_303.0487m/z	303.049	3.49258	162.541	2.92143e-09	2.31968e-10	22.3036	Flowers	Stems	100 - 8.93	1	0.0747333	+
18.54_624.5555m/z	624.555	18.5387	283.685	3.82e-10	2.32e-10	Infinity	Flowers	Leaves	100 - 11.4	1	0.088333	-
7.52_347.1470m/z	347.147	7.52247	240.732	3.83e-10	2.32e-10	Infinity	Leaves	Flowers	100 - 1.68	1	0.033967	-
9.73_362.2655m/z	362.266	9.73397	199.831	2.9246e-09	2.3204e-10	6.33895	Flowers	Leaves	100 - 17	1	0.135967	+
11.79_307.2627m/z	307.263	11.7911	187.143	2.92692e-09	2.32044e-10	7.35321	Flowers	Leaves	100 - 16.7	1	0.0885833	+
8.96_380.3148m/z	380.315	8.95888	208.642	2.93311e-09	2.32355e-10	14.7461	Flowers	Stems	100 - 20.1	1	0.101883	+
5.51_702.3756m/z	702.376	5.5124	254.168	2.93924e-09	2.3266e-10	Infinity	Leaves	Stems	100 - 6.13	1	0.03395	+
9.12_283.0236m/z	283.024	9.1	163.695	4.71e-10	2.33e-10	36.1	Leaves	Flowers	100 - 19	1	0.095083	-
11.91_377.3050m/z	377.305	11.9134	203.068	2.94831e-09	2.33197e-10	Infinity	Flowers	Leaves	100 - 10	1	0.0611	+
7.41_805.2680m/z	805.268	7.407	273.207	3.89e-10	2.34e-10	Infinity	Stems	Flowers	100 - 16.5	1	0.033967	-
6.21_635.1418m/z	635.142	6.21002	321.183	3.89e-10	2.34e-10	Infinity	Leaves	Flowers	100 - 15.5	1	0.01415	-
6.19_229.0494m/z	229.049	6.1886	220.144	3.87e-10	2.34e-10	Infinity	Flowers	Leaves	100 - 3.16	1	0.090117	-
15.56_520.4137n	543.403	15.562	233.251	2.97308e-09	2.34975e-10	14.9788	Leaves	Stems	100 - 18.3	1	0.0747167	+
10.67_304.2992m/z	304.299	10.6694	194.623	2.97932e-09	2.35286e-10	15.0269	Stems	Leaves	100 - 19.3	1	0.0885833	+
14.62_608.4282n	631.417	14.6233	272.301	3.00463e-09	2.37102e-10	33.4769	Stems	Leaves	100 - 33.6 - 2.88	1	0.115467	+
13.97_322.1343m/z	322.134	13.969	174.01	3.00833e-09	2.37211e-10	Infinity	Leaves	Stems	100 - 9.07	1	0.0305	+
15.28_798.5655m/z	798.566	15.2767	312.561	3.01679e-09	2.37511e-10	25.2727	Flowers	Leaves	100 - 21.7	1	0.0611333	+
3.72_486.2679m/z	486.268	3.72352	217.042	3.01561e-09	2.37511e-10	4.91621	Flowers	Stems	100 - 19.2 - 1.1	1	0.142633	+
6.60_515.2812m/z	515.281	6.60073	224.079	3.02215e-09	2.37751e-10	14.3227	Flowers	Leaves	100 - 17.2 - 0.267	1	0.177183	+
7.35_123.0442m/z	123.044	7.35265	208.719	3.98e-10	2.39e-10	Infinity	Flowers	Stems	100 - 4.76	1	0.1087	-
12.14_629.3468m/z	629.347	12.1375	249.468	3.0435e-09	2.39246e-10	Infinity	Stems	Leaves	100 - 5.58	1	0.0475167	+
7.82_421.2922m/z	421.292	7.82307	207.354	3.04842e-09	2.39449e-10	Infinity	Flowers	Leaves	100 - 8.57	1	0.0475667	+
9.56_337.2340m/z	337.234	9.55737	189.629	3.06643e-09	2.40679e-10	5.29966	Stems	Leaves	100 - 15.8 - 0.398	1	0.129583	+
1.66_386.2164m/z	386.216	1.65845	189.813	3.07335e-09	2.41037e-10	5.17461	Leaves	Flowers	100 - 16.6	1	0.149433	+
16.48_959.5244m/z	959.524	16.481	332.494	3.08807e-09	2.41636e-10	Infinity	Leaves	Flowers	100 - 13.3	1	0.03395	+
6.18_364.1162m/z	364.116	6.17805	185.063	3.08666e-09	2.41636e-10	Infinity	Stems	Flowers	100 - 4.25	1	0.0543	+
4.49_193.0485m/z	193.048	4.49128	133.032	3.08458e-09	2.41636e-10	Infinity	Stems	Flowers	100 - 3.62	1	0.0747167	+
9.87_357.1998m/z	357.2	9.87008	205.653	3.09481e-09	2.41978e-10	129.799	Stems	Leaves	100 - 9.47	1	0.0747167	+
16.34_963.6860m/z	963.686	16.3384	334.732	3.10723e-09	2.42578e-10	3.62485	Leaves	Flowers	100 - 50.7 - 41	1	0.38035	+
7.09_367.1142m/z	367.114	7.08558	188.595	3.10494e-09	2.42578e-10	Infinity	Stems	Leaves	100 - 1.19	1	0.03395	+
3.47_144.0797m/z	144.08	3.46542	131.947	3.11098e-09	2.42685e-10	5.85642	Flowers	Stems	100 - 6.3	1	0.135817	+
13.80_971.5361m/z	971.536	13.7973	327.712	3.12951e-09	2.43945e-10	Infinity	Leaves	Flowers	100 - 22.8	1	0.0203833	+
11.56_723.3012m/z	723.301	11.558	262.821	4.08e-10	2.44e-10	14.1878	Flowers	Stems	100 - 39.8 - 9.37	1	0.108683	-
4.20_564.1468n	565.154	4.19922	234.738	3.1367e-09	2.44319e-10	7.04957	Leaves	Flowers	100 - 22.8	1	0.319217	+
6.04_465.1358m/z	465.136	6.04222	200.522	3.16179e-09	2.46086e-10	4.20048	Flowers	Leaves	100 - 18.7 - 0.697	1	0.0747167	+
14.58_500.3706n	523.36	14.5825	235.725	3.174e-09	2.46633e-10	18.2476	Stems	Leaves	100 - 26.3 - 2.51	1	0.122267	+
12.22_991.5567m/z	991.557	12.219	322.839	3.17605e-09	2.46633e-10	6.3013	Leaves	Stems	100 - 47.5 - 16.3	1	0.38715	+
18.57_864.6521m/z	864.652	18.5733	322.658	3.17228e-09	2.46633e-10	24.3175	Stems	Leaves	100 - 46.4 - 3.53	1	0.172283	+
10.27_877.4894m/z	877.489	10.2741	297.851	3.17892e-09	2.46668e-10	Infinity	Leaves	Flowers	100 - 25.2	1	0.03395	+
17.26_530.4551m/z	530.455	17.2584	254.689	4.16e-10	2.47e-10	3691.33	Flowers	Stems	100 - 31.9	1	0.041	-
16.55_931.5255m/z	931.526	16.5489	312.785	4.16e-10	2.47e-10	Infinity	Leaves	Flowers	100 - 40.5 - 6.99	1	0.065733	-
15.69_840.4891m/z	840.489	15.6857	292.17	4.17e-10	2.47e-10	Infinity	Leaves	Stems	100 - 17	1	0.0075	-
7.95_353.2289m/z	353.229	7.95292	190.89	3.18902e-09	2.47265e-10	3.09696	Flowers	Leaves	100 - 14.2 - 0.0551	1	0.0955167	+
13.96_510.1994m/z	510.199	13.9586	230.096	3.20095e-09	2.48001e-10	Infinity	Leaves	Stems	100 - 2	1	0.0715833	+
17.60_537.5112n	520.508	17.5968	258.192	3.20417e-09	2.48063e-10	58.5216	Stems	Leaves	100 - 29.4 - 0.312	1	0.122267	+
14.77_788.5065n	811.496	14.7727	294.598	3.21295e-09	2.48554e-10	21.8834	Leaves	Flowers	100 - 43.7	1	0.285267	+
9.65_861.4079m/z	861.408	9.64567	285.063	3.21989e-09	2.48903e-10	4.61912	Leaves	Stems	100 - 40.3 - 9.08 - 0.227	1	0.0815333	+
13.14_706.4895m/z	706.49	13.1384	277.118	3.22296e-09	2.48952e-10	15.6434	Stems	Leaves	100 - 26.8	1	0.0611167	+
7.07_283.0602m/z	283.06	7.1	175.807	5.22e-10	2.49e-10	10.3	Stems	Leaves	100 - 7.64	1	0.12225	-
7.54_299.0186m/z	299.019	7.54283	166.559	4.22e-10	2.49e-10	51.1588	Leaves	Flowers	100 - 13.9	1	0.142633	-
12.24_587.3192m/z	587.319	12.244	246.042	4.21e-10	2.49e-10	Infinity	Leaves	Stems	100 - 31.2 - 0.231	1	0.074717	-
5.49_476.1649n	459.162	5.49205	198.814	3.23321e-09	2.49555e-10	26.5747	Stems	Leaves	100 - 18.3	1	0.0765333	+
4.20_412.0784n	413.086	4.19922	196.362	3.2407e-09	2.49945e-10	6.46648	Leaves	Flowers	100 - 18.7 - 0.279	1	0.12225	+
0.61_348.1753m/z	348.175	0.61195	181.991	3.25237e-09	2.50656e-10	3528.42	Flowers	Leaves	100 - 9.29	1	0.0407167	+
15.11_614.4886n	615.496	15.1069	262.141	3.26749e-09	2.51631e-10	4.3229	Stems	Leaves	100 - 31.7 - 2.01	1	0.483633	+
1.32_161.1063m/z	161.106	1.3186	150.166	3.273e-09	2.51867e-10	1632.44	Flowers	Leaves	100 - 5.44	1	0.0679167	+
5.38_680.2691m/z	680.269	5.38155	269.161	3.27869e-09	2.51925e-10	Infinity	Stems	Leaves	100 - 6.54	1	0.0339667	+
6.63_271.0592m/z	271.059	6.6347	157.006	3.27654e-09	2.51925e-10	14.434	Leaves	Flowers	100 - 11.7	1	0.108667	+
8.83_269.0448m/z	269.045	8.8	165.95	5.31e-10	2.52e-10	509.4	Leaves	Flowers	100 - 6.75	1	0.101883	-
5.13_506.1053n	529.094	5.12607	216.007	3.31017e-09	2.54153e-10	9.54154	Stems	Leaves	100 - 21.1	1	0.0883	+
13.59_517.3864m/z	517.386	13.5867	227.947	3.32767e-09	2.55305e-10	4.92767	Flowers	Leaves	100 - 20.8 - 0.138	1	0.0950833	+
11.08_654.3041n	655.311	11.0839	265.469	3.33033e-09	2.55317e-10	5.93218	Leaves	Stems	100 - 38.3 - 3.98	1	0.1019	+
13.68_629.4371m/z	629.437	13.675	263.924	3.3518e-09	2.56771e-10	18.6705	Stems	Leaves	100 - 6.29	1	0.0475167	+
14.71_613.4811m/z	613.481	14.7116	260.104	3.36058e-09	2.57251e-10	2.56014	Flowers	Leaves	100 - 34.9	1	0.4488	+
12.72_770.4959n	771.503	12.7168	282.31	3.37454e-09	2.57548e-10	30.0765	Leaves	Flowers	100 - 38.8 - 5.72	1	0.101883	+
2.51_258.1104m/z	258.11	2.50745	176.751	3.36712e-09	2.57548e-10	9.86921	Flowers	Leaves	100 - 9.47	1	0.156217	+
3.87_690.2283m/z	690.228	3.8732	242.195	3.37144e-09	2.57548e-10	14.2332	Stems	Flowers	100 - 35.4 - 6.03	1	0.2244	+
8.98_388.2814n	411.271	8.97923	205.761	3.37334e-09	2.57548e-10	4.24445	Stems	Leaves	100 - 19.4 - 0.331	1	0.1087	+
16.08_542.3406m/z	542.341	16.0803	235.649	4.38e-10	2.58e-10	Infinity	Stems	Flowers	100 - 9.55	1	0.0437	-
4.46_270.0516n	269.045	4.46358	172.881	4.44e-10	2.59e-10	82.9278	Stems	Flowers	100 - 13.9	1	0.142633	-
7.05_805.2731m/z	805.273	7.0538	280.933	4.44e-10	2.59e-10	Infinity	Stems	Flowers	100 - 9.25	1	0.027167	-
15.90_647.4846m/z	647.485	15.9037	278.338	3.43142e-09	2.61694e-10	8.19914	Flowers	Leaves	100 - 35.3	1	0.129017	+
5.78_513.0992m/z	513.099	5.77733	210.645	3.43723e-09	2.61942e-10	4.93462	Leaves	Stems	100 - 20.7 - 2.04	1	0.0951	+
12.49_388.2815m/z	388.282	12.491	198.969	3.44358e-09	2.62231e-10	21.602	Flowers	Leaves	100 - 22.4	1	0.06935	+
17.29_648.5536m/z	648.554	17.2926	291.089	4.52e-10	2.63e-10	Infinity	Flowers	Leaves	100 - 28.5	1	0.036017	-
4.70_573.0841m/z	573.084	4.70418	224.71	3.4679e-09	2.63886e-10	4.99193	Flowers	Leaves	100 - 17.5 - 0.151	1	0.06795	+
10.01_925.5694m/z	925.569	10.0091	298.993	4.55e-10	2.64e-10	Infinity	Flowers	Leaves	100 - 15.6	1	0.027133	-
2.51_276.1228m/z	276.123	2.50745	177.67	3.47453e-09	2.64194e-10	2.5547	Flowers	Stems	100 - 15.7	1	0.4483	+
0.92_259.1049n	260.112	0.91785	155.795	3.48874e-09	2.65077e-10	7.74326	Flowers	Leaves	100 - 9.27	1	0.156483	+
10.15_306.2785m/z	306.278	10.1451	183.553	3.50135e-09	2.65838e-10	4.60418	Flowers	Stems	100 - 18 - 0.423	1	0.1226	+
11.90_375.2887m/z	375.289	11.9044	206.516	4.62e-10	2.67e-10	Infinity	Flowers	Leaves	100 - 10.1	1	0.047533	-
16.18_961.6695m/z	961.669	16.1754	334.765	3.52315e-09	2.67294e-10	9.77906	Leaves	Flowers	100 - 34.1	1	0.285283	+
4.83_383.1483m/z	383.148	4.83323	191.737	3.53097e-09	2.6769e-10	11.5319	Stems	Leaves	100 - 12.5	1	0.0951	+
10.48_648.4043m/z	648.404	10.4778	271.64	4.65e-10	2.68e-10	Infinity	Stems	Flowers	100 - 5.95	1	0.027183	-
8.87_613.2987m/z	613.299	8.86755	247.474	4.65e-10	2.68e-10	35.1316	Stems	Leaves	100 - 27.1 - 0.448	1	0.0951	-
13.40_559.2305m/z	559.23	13.4033	242.893	3.5552e-09	2.69327e-10	Infinity	Leaves	Stems	100 - 1.57	1	0.0339667	+
14.87_611.4687m/z	611.469	14.873	258.86	4.71e-10	2.7e-10	Infinity	Flowers	Leaves	100 - 13.4	1	0.03395	-
15.56_612.4741n	613.481	15.562	255.962	3.58426e-09	2.71327e-10	3.54737	Leaves	Stems	100 - 31	1	0.162983	+
16.47_938.5842n	939.591	16.4742	323.663	3.61996e-09	2.73624e-10	4.0982	Leaves	Flowers	100 - 21 - 1.16	1	0.149417	+
7.78_569.2921m/z	569.292	7.78203	232.66	3.61779e-09	2.73624e-10	12.0181	Leaves	Flowers	100 - 25.4 - 8.65	1	0.145083	+
6.12_594.1364n	617.126	6.11693	243.633	3.62798e-09	2.74028e-10	416.144	Flowers	Stems	100 - 23.8 - 0.288	1	0.0882833	+
3.91_285.0394m/z	285.039	3.9	179.233	5.98e-10	2.77e-10	105.8	Stems	Leaves	100 - 16.8	1	0.163	-
17.18_631.4901m/z	631.49	17.1806	276.553	3.68491e-09	2.77713e-10	7.56949	Stems	Leaves	100 - 35.7	1	0.319233	+
15.39_809.5354m/z	809.535	15.3922	303.439	3.68052e-09	2.77713e-10	8.04262	Stems	Flowers	100 - 28.5 - 1.9	1	0.0747	+
11.15_337.2729m/z	337.273	11.1451	195.151	3.68466e-09	2.77713e-10	10.2626	Flowers	Leaves	100 - 21.7	1	0.129017	+
6.83_172.0859m/z	172.086	6.82513	137.665	3.69074e-09	2.77948e-10	Infinity	Flowers	Leaves	100 - 6.51	1	0.0343167	+
13.95_417.2043m/z	417.204	13.9485	199.957	3.69785e-09	2.78016e-10	Infinity	Leaves	Stems	100 - 78.2	1	0.0783833	+
6.32_873.5158m/z	873.516	6.32147	306.759	3.69981e-09	2.78016e-10	Infinity	Flowers	Leaves	100 - 38.7	1	0.0339667	+
8.07_715.3502m/z	715.35	8.06887	260.119	3.69697e-09	2.78016e-10	3.47133	Leaves	Stems	100 - 32.4 - 4 - 0.0198	1	0.259367	+
5.08_935.1886m/z	935.189	5.08133	285.193	4.87e-10	2.79e-10	Infinity	Stems	Flowers	100 - 15	1	0.034217	-
10.54_368.2556n	391.245	10.5393	200.741	3.72104e-09	2.79407e-10	3.87744	Stems	Leaves	100 - 17.8 - 0.045	1	0.327617	+
1.89_297.1436m/z	297.144	1.88938	166.216	3.7526e-09	2.80566e-10	87.7203	Flowers	Leaves	100 - 12.3	1	0.1426	+
4.17_712.2065m/z	712.207	4.16527	249.893	3.75168e-09	2.80566e-10	Infinity	Flowers	Leaves	100 - 24.1	1	0.115467	+
8.78_432.2267n	455.216	8.78237	210.196	3.74056e-09	2.80566e-10	12.7057	Stems	Leaves	100 - 12 - 0.0383	1	0.10185	+
6.75_863.3081m/z	863.308	6.75015	302.496	3.74369e-09	2.80566e-10	19.7258	Stems	Leaves	100 - 36.9 - 9.02	1	0.1022	+
7.35_671.4759m/z	671.476	7.35237	267.235	3.75264e-09	2.80566e-10	Infinity	Flowers	Leaves	100 - 18.6	1	0.0275333	+
7.71_885.2402m/z	885.24	7.71253	280.385	3.75294e-09	2.80566e-10	Infinity	Stems	Flowers	100 - 32.3	1	0.0351	+
3.35_317.1022m/z	317.102	3.34995	170.681	3.77047e-09	2.8167e-10	4.5525	Leaves	Flowers	100 - 11.5	1	0.129283	+
11.28_303.0488m/z	303.049	11.2809	165.987	3.77973e-09	2.82156e-10	34.8231	Leaves	Stems	100 - 9.07	1	0.0882333	+
2.87_357.1986m/z	357.199	2.86745	198.142	3.7884e-09	2.82391e-10	14.6613	Flowers	Leaves	100 - 13.9	1	0.0746833	+
7.04_499.1564m/z	499.156	7.03803	222.528	3.78835e-09	2.82391e-10	57.7701	Flowers	Stems	100 - 21.8 - 0.889	1	0.0815	+
8.03_442.3285n	465.318	8.0276	211.832	3.81288e-09	2.84009e-10	68.7951	Flowers	Stems	100 - 31.1 - 3.6	1	0.109167	+
11.30_557.4407m/z	557.441	11.2999	239.092	5.01e-10	2.86e-10	Infinity	Flowers	Stems	100 - 33 - 0.439	1	0.101883	-
11.98_565.3185m/z	565.318	11.9813	240.736	3.85413e-09	2.86872e-10	Infinity	Flowers	Leaves	100	1	0.0407833	+
11.45_575.2826m/z	575.283	11.4493	240.634	5.06e-10	2.88e-10	Infinity	Leaves	Stems	100 - 3.35	1	0.074717	-
4.19_328.0572n	329.064	4.19243	172.002	3.87225e-09	2.88012e-10	6.53321	Leaves	Flowers	100 - 14.6 - 0.427	1	0.190183	+
1.22_169.0135m/z	169.013	1.2	252.355	6.39e-10	2.9e-10	149.5	Leaves	Stems	100 - 4.34	1	0.074717	-
4.48_267.0289m/z	267.029	4.47713	171.225	5.13e-10	2.91e-10	Infinity	Stems	Flowers	100 - 13.4	1	0.129067	-
10.46_649.4142n	672.403	10.4643	269.32	3.92681e-09	2.91857e-10	30.187	Stems	Flowers	100 - 34.2 - 2.56	1	0.12255	+
15.48_717.5258m/z	717.526	15.4805	283.33	3.93252e-09	2.92069e-10	18.1474	Flowers	Leaves	100 - 22.6 - 1.31	1	0.12905	+
3.10_384.2008m/z	384.201	3.09838	191.704	3.94033e-09	2.92437e-10	26.6348	Leaves	Stems	100 - 13.8 - 0.356	1	0.115467	+
13.55_541.4336m/z	541.434	13.5527	266	3.95725e-09	2.93268e-10	Infinity	Flowers	Leaves	100 - 23.3	1	0.0339667	+
11.65_356.3502m/z	356.35	11.6482	207.581	3.95589e-09	2.93268e-10	3.21603	Stems	Leaves	100 - 12.9	1	0.0611333	+
4.30_327.0499m/z	327.05	4.3	190.082	6.5e-10	2.94e-10	31.4	Stems	Flowers	100 - 13.6 - 0.789	1	0.095333	-
3.38_465.1020m/z	465.102	3.37713	209.933	3.99186e-09	2.95352e-10	27.6863	Flowers	Leaves	100 - 22 - 0.742	1	0.135833	+
3.54_303.0846m/z	303.085	3.54013	167.72	3.98828e-09	2.95352e-10	4.2209	Leaves	Stems	100 - 6.69	1	0.0679333	+
8.66_329.1713m/z	329.171	8.66003	179.079	3.99404e-09	2.95352e-10	4.25562	Stems	Flowers	100 - 16.8	1	0.108717	+
6.92_385.1270m/z	385.127	6.91552	197.209	4.00919e-09	2.96158e-10	386.123	Stems	Flowers	100 - 18.3	1	0.137933	+
16.44_799.5323m/z	799.532	16.4403	297.004	4.01073e-09	2.96158e-10	4.52026	Leaves	Flowers	100 - 41.5	1	0.122267	+
8.95_661.3605m/z	661.36	8.9521	259.093	4.01909e-09	2.96561e-10	Infinity	Flowers	Stems	100 - 33.3	1	0.0339667	+
3.57_605.1641m/z	605.164	3.5673	229.917	4.02913e-09	2.96874e-10	5.90016	Leaves	Flowers	100 - 32.4 - 2.02	1	0.163017	+
7.14_855.2444m/z	855.244	7.13992	274.476	4.02809e-09	2.96874e-10	Infinity	Stems	Flowers	100 - 19.9	1	0.0544	+
5.04_271.0591m/z	271.059	5.04457	157.006	4.03803e-09	2.97101e-10	14.2663	Leaves	Flowers	100 - 10.8	1	0.129833	+
8.95_183.0791m/z	183.079	8.9521	146.728	4.0373e-09	2.97101e-10	Infinity	Stems	Flowers	100 - 7.92	1	0.0815	+
13.72_438.2957m/z	438.296	13.7226	212.572	4.04712e-09	2.97556e-10	Infinity	Flowers	Leaves	100 - 18.6	1	0.0271667	+
10.47_630.3816m/z	630.382	10.4711	259.737	4.05632e-09	2.9784e-10	12.0128	Stems	Leaves	100 - 30.7 - 3.13	1	0.1022	+
8.05_353.2291m/z	353.229	8.05488	192.727	4.05681e-09	2.9784e-10	7.12917	Flowers	Leaves	100 - 16.7 - 0.376	1	0.0887833	+
15.94_689.3973m/z	689.397	15.9376	277.46	4.07045e-09	2.98627e-10	Infinity	Stems	Leaves	100 - 6.68	1	0.0475333	+
6.36_703.1257m/z	703.126	6.35543	252.103	4.07462e-09	2.98718e-10	Infinity	Leaves	Stems	100 - 22.9	1	0.0748	+
16.11_724.5330m/z	724.533	16.1142	289.682	4.08974e-09	2.99612e-10	11.3337	Flowers	Leaves	100 - 43.2 - 4.49	1	0.101883	+
18.07_610.4950n	633.484	18.0696	261.751	4.11661e-09	3.01365e-10	46.0233	Leaves	Flowers	100 - 37.3 - 7.1 - 0.265	1	0.14995	+
7.09_813.2207m/z	813.221	7.09237	283.72	4.12525e-09	3.01781e-10	Infinity	Stems	Flowers	100 - 27.3 - 1.37	1	0.0950833	+
4.43_418.1485m/z	418.149	4.43015	192.533	4.13242e-09	3.0209e-10	16.4882	Leaves	Stems	100 - 18.4	1	0.0815167	+
0.63_337.1710m/z	337.171	0.632317	175.242	4.15992e-09	3.03883e-10	24.9743	Flowers	Leaves	100 - 3.45	1	0.0611333	+
7.61_779.2091m/z	779.209	7.61075	320.788	5.36e-10	3.04e-10	Infinity	Stems	Flowers	100 - 24.1	1	0.0611	-
16.16_825.4824m/z	825.482	16.1623	288.452	5.38e-10	3.04e-10	Infinity	Leaves	Flowers	100 - 12.8	1	0.062017	-
11.89_791.5089n	774.506	11.893	288.731	4.1944e-09	3.05653e-10	34.273	Leaves	Flowers	100 - 47.4 - 4.52	1	0.204033	+
15.32_606.4697m/z	606.47	15.3243	270.745	4.18829e-09	3.05653e-10	58.8232	Stems	Leaves	100 - 33.8 - 1.54	1	0.0679167	+
15.07_887.4879m/z	887.488	15.073	313.227	4.19611e-09	3.05653e-10	Infinity	Leaves	Stems	100 - 27.4	1	0.0203833	+
2.64_263.1380m/z	263.138	2.63655	162.48	4.194e-09	3.05653e-10	412.468	Flowers	Stems	100 - 9.95	1	0.176633	+
8.61_240.2317m/z	240.232	8.6057	174.131	4.20275e-09	3.05919e-10	14.0841	Stems	Leaves	100 - 13.7	1	0.0882667	+
6.13_687.3949m/z	687.395	6.13423	257.637	5.46e-10	3.07e-10	14884.4	Stems	Flowers	100 - 18.9	1	0.054333	-
4.24_550.1536m/z	550.154	4.23998	221.321	4.23353e-09	3.0794e-10	3.29597	Flowers	Leaves	100 - 14.6 - 0.253	1	0.149433	+
7.99_177.0522m/z	177.052	7.99372	259.667	4.30244e-09	3.12715e-10	Infinity	Stems	Leaves	100 - 1.87	1	0.0543333	+
12.25_607.4338m/z	607.434	12.253	254.033	4.30529e-09	3.12715e-10	6.97973	Leaves	Stems	100 - 28.1	1	0.101867	+
0.94_233.1256n	216.122	0.938233	151.293	4.31701e-09	3.13344e-10	5.42637	Flowers	Leaves	100 - 10.4	1	0.0951	+
13.45_637.3014m/z	637.301	13.4509	263.756	4.33717e-09	3.14584e-10	Infinity	Flowers	Stems	100 - 20.4	1	0.0543333	+
4.20_353.0646m/z	353.065	4.19922	178.252	4.35221e-09	3.15451e-10	9.20896	Leaves	Flowers	100 - 17.2	1	0.115467	+
6.63_869.2500m/z	869.25	6.62592	284.012	5.64e-10	3.17e-10	25.7492	Stems	Flowers	100 - 53.2 - 10	1	0.101867	-
16.07_410.3542n	393.351	16.0735	210.116	4.39173e-09	3.1809e-10	13.0305	Stems	Leaves	100 - 26.2	1	0.0815	+
4.08_503.1177m/z	503.118	4.1	223.483	7.2e-10	3.2e-10	Infinity	Leaves	Flowers	100 - 13.1	1	0.067917	-
15.94_793.5426m/z	793.543	15.9444	303.731	4.42771e-09	3.20469e-10	7.48045	Stems	Flowers	100 - 45.7 - 11.6 - 0.589	1	0.1766	+
4.91_249.1115m/z	249.111	4.90795	152.933	4.45075e-09	3.21909e-10	7.06218	Stems	Flowers	100 - 12.1 - 0.119	1	0.11545	+
4.81_583.1644m/z	583.164	4.81285	212.924	4.47786e-09	3.23641e-10	Infinity	Stems	Flowers	100 - 10.7	1	0.0611333	+
18.35_744.6482m/z	744.648	18.3526	311.363	4.4955e-09	3.24636e-10	830.865	Stems	Leaves	100 - 42.2 - 1.74	1	0.270417	+
14.90_599.4530m/z	599.453	14.9018	275.153	4.49797e-09	3.24636e-10	2.89602	Flowers	Stems	100 - 17.8	1	0.04755	+
5.28_300.1850m/z	300.185	5.28028	205.444	5.82e-10	3.25e-10	Infinity	Flowers	Leaves	100	1	0.075	-
4.53_623.1646m/z	623.165	4.53157	249.192	5.83e-10	3.25e-10	Infinity	Flowers	Leaves	100 - 6.85	1	0.0204	-
12.71_851.3688m/z	851.369	12.7127	286.175	5.85e-10	3.26e-10	Infinity	Flowers	Stems	100 - 18.3	1	0.061133	-
16.11_757.4686m/z	757.469	16.1098	285.47	5.88e-10	3.26e-10	Infinity	Leaves	Flowers	100 - 7.37	1	0.0441	-
6.11_821.2639m/z	821.264	6.11013	292.243	4.52593e-09	3.26423e-10	Infinity	Stems	Leaves	100 - 20.9	1	0.0475333	+
13.44_277.2156m/z	277.216	13.4373	174.062	4.53221e-09	3.26646e-10	19.5391	Flowers	Leaves	100 - 18.6	1	0.0883167	+
1.39_423.1259m/z	423.126	1.38652	192.395	4.54369e-09	3.27242e-10	15.9857	Stems	Flowers	100 - 14.6 - 4.92	1	0.17005	+
10.85_689.3098m/z	689.31	10.8462	250.319	4.57892e-09	3.29548e-10	Infinity	Leaves	Stems	100 - 12.7	1	0.0271833	+
5.04_317.0635m/z	317.063	5.04457	214.908	4.59029e-09	3.30134e-10	Infinity	Stems	Flowers	100 - 5.85	1	0.04075	+
12.31_830.5496m/z	830.55	12.3141	300.853	4.60518e-09	3.30972e-10	5.9865	Leaves	Flowers	100 - 31.4 - 0.165	1	0.300533	+
11.35_840.5211n	863.51	11.3489	300.285	4.61644e-09	3.31548e-10	19.9179	Leaves	Flowers	100 - 37.8 - 10.8 - 0.129	1	0.149333	+
18.55_802.5373m/z	802.537	18.5523	299.148	4.61991e-09	3.31564e-10	Infinity	Leaves	Stems	100 - 47.9	1	0.02765	+
14.38_423.3454m/z	423.345	14.3783	229.015	6.04e-10	3.34e-10	Infinity	Flowers	Leaves	100 - 8.99	1	0.0815	-
5.11_534.1000n	557.089	5.10568	219.231	4.66626e-09	3.34187e-10	2.65491	Leaves	Stems	100 - 20.9 - 3.66	1	0.10865	+
6.34_555.1099m/z	555.11	6.34185	215.426	4.66506e-09	3.34187e-10	23.9539	Flowers	Stems	100 - 22.1 - 2.91	1	0.150467	+
4.34_554.1762m/z	554.176	4.34187	223.175	4.66026e-09	3.34187e-10	6.46919	Stems	Flowers	100 - 31.5 - 3.18	1	0.12225	+
8.34_534.3758m/z	534.376	8.34055	249.592	4.68004e-09	3.3494e-10	Infinity	Flowers	Leaves	100 - 6.98	1	0.0611833	+
12.68_472.3181n	455.315	12.6828	212.099	4.71402e-09	3.37135e-10	4.94586	Leaves	Stems	100 - 26.9 - 2.15	1	0.25835	+
5.00_287.0542m/z	287.054	4.99622	159.743	4.72256e-09	3.37275e-10	6.39083	Leaves	Stems	100 - 12.6 - 1.07	1	0.10265	+
6.12_339.1219m/z	339.122	6.11693	180.511	4.71963e-09	3.37275e-10	Infinity	Stems	Flowers	100 - 17	1	0.0339667	+
3.43_663.1714m/z	663.171	3.43145	240.696	4.7368e-09	3.38056e-10	5.9486	Leaves	Flowers	100 - 27.6 - 0.327	1	0.0882833	+
6.21_331.2476m/z	331.248	6.20522	166.699	4.74837e-09	3.38638e-10	Infinity	Leaves	Stems	100	1	0.0271833	+
8.93_192.1138n	175.11	8.93172	137.442	4.75159e-09	3.38638e-10	16.0548	Stems	Flowers	100 - 7.08	1	0.0882833	+
3.72_268.1165m/z	268.116	3.71673	155.442	4.76097e-09	3.39071e-10	475.99	Flowers	Stems	100 - 6.79	1	0.0883	+
17.04_542.4707m/z	542.471	17.0448	257.624	4.77117e-09	3.3956e-10	Infinity	Flowers	Leaves	100 - 13.5	1	0.02715	+
13.56_491.3708m/z	491.371	13.5559	234.825	6.15e-10	3.4e-10	Infinity	Flowers	Leaves	100 - 15.9	1	0.074733	-
3.78_273.0410m/z	273.041	3.78412	202.977	6.17e-10	3.4e-10	Infinity	Flowers	Leaves	100 - 4.56	1	0.027167	-
0.69_504.1681n	543.131	0.693467	206.188	4.78943e-09	3.40518e-10	129.261	Flowers	Leaves	100 - 17.4 - 9.97 - 0.227	1	0.108667	+
10.23_525.2606m/z	525.261	10.2266	231.702	4.79128e-09	3.40518e-10	Infinity	Flowers	Leaves	100 - 14.6	1	0.0543667	+
6.87_801.2211m/z	801.221	6.8664	296.973	4.80539e-09	3.41283e-10	Infinity	Stems	Flowers	100 - 23	1	0.0764167	+
11.56_317.2079m/z	317.208	11.5599	197.8	4.82613e-09	3.42519e-10	16.0802	Stems	Leaves	100 - 16.6	1	0.149417	+
8.66_909.5041m/z	909.504	8.66353	297.213	6.25e-10	3.43e-10	Infinity	Flowers	Leaves	100 - 22.8	1	0.067933	-
6.59_415.1026m/z	415.103	6.59195	210.874	6.28e-10	3.43e-10	Infinity	Stems	Flowers	100 - 13.9	1	0.074717	-
9.19_721.4358m/z	721.436	9.18678	255.249	6.28e-10	3.43e-10	Infinity	Flowers	Leaves	100 - 7.29	1	0.03395	-
6.54_817.2163m/z	817.216	6.5444	269.215	6.34e-10	3.45e-10	Infinity	Stems	Flowers	100 - 12.6	1	0.061117	-
9.71_298.0447m/z	298.045	9.7068	159.314	4.87412e-09	3.45684e-10	Infinity	Leaves	Flowers	100 - 4.51	1	0.0543167	+
9.51_925.5340m/z	925.534	9.5128	300.963	6.38e-10	3.47e-10	Infinity	Flowers	Leaves	100 - 17.7	1	0.020383	-
18.57_840.6551m/z	840.655	18.5726	321.933	6.4e-10	3.47e-10	121.907	Stems	Leaves	100 - 46 - 3.13	1	0.2445	-
12.26_634.4510m/z	634.451	12.2598	255.513	4.9061e-09	3.47712e-10	18.4365	Stems	Leaves	100 - 22.6	1	0.1155	+
5.00_448.0999n	471.089	4.99622	205.992	4.91048e-09	3.47781e-10	2.23624	Leaves	Flowers	100 - 19.7 - 1.68	1	0.197733	+
4.48_197.0599m/z	197.06	4.5	173.177	7.95e-10	3.48e-10	121.5	Stems	Flowers	100 - 12.1	1	0.163017	-
16.16_575.4591m/z	575.459	16.155	256.822	4.97414e-09	3.52046e-10	Infinity	Flowers	Stems	100	1	0.0203833	+
4.72_287.0543m/z	287.054	4.71777	161.451	4.98283e-09	3.52417e-10	4.0722	Flowers	Stems	100 - 11.6	1	0.183867	+
10.51_321.1662m/z	321.166	10.5121	177.59	4.98645e-09	3.5243e-10	Infinity	Flowers	Leaves	100 - 5.07	1	0.0343	+
5.74_773.3132m/z	773.313	5.73657	282.277	4.99767e-09	3.52979e-10	Infinity	Stems	Flowers	100 - 35.7 - 1.44	1	0.0543	+
5.38_482.2852m/z	482.285	5.38155	217.144	5.01133e-09	3.53699e-10	51.8991	Leaves	Stems	100 - 25.9	1	0.122283	+
8.03_733.2789m/z	733.279	8.03187	255.084	6.56e-10	3.54e-10	Infinity	Leaves	Flowers	100 - 14.8	1	0.027217	-
4.47_495.0791m/z	495.079	4.47037	268.88	6.57e-10	3.54e-10	Infinity	Leaves	Flowers	100 - 8.88	1	0.033967	-
16.01_636.5177m/z	636.518	16.0056	276.442	5.04003e-09	3.5548e-10	Infinity	Flowers	Leaves	100 - 27.3	1	0.0407833	+
10.25_517.5248n	518.532	10.247	227.919	5.05624e-09	3.56377e-10	5.59959	Leaves	Stems	100	1	0.0882833	+
6.98_810.3089n	833.298	6.9837	279.092	5.06032e-09	3.56419e-10	32.3282	Stems	Leaves	100 - 39 - 9.78 - 0.258	1	0.0883	+
11.13_494.3234m/z	494.323	11.1315	234.472	5.08036e-09	3.57584e-10	12.0453	Leaves	Stems	100 - 23.1	1	0.12225	+
9.47_381.4396m/z	381.44	9.46857	201.056	5.1143e-09	3.59725e-10	Infinity	Flowers	Leaves	100	1	0.0406667	+
3.95_259.0603m/z	259.06	4	201.83	8.35e-10	3.62e-10	3.8	Flowers	Stems	100 - 13.1	1	0.10865	-
15.83_867.6470m/z	867.647	15.8269	309.087	5.19461e-09	3.65123e-10	8.59212	Leaves	Stems	100 - 57.2 - 5.98 - 0.147	1	0.233017	+
5.44_285.0391m/z	285.039	5.4	191.636	8.54e-10	3.68e-10	8.6	Leaves	Stems	100 - 11.3 - 0.768	1	0.095867	-
4.95_549.1813m/z	549.181	4.95443	226.272	6.88e-10	3.69e-10	Infinity	Stems	Flowers	100 - 3.7	1	0.0136	-
5.26_364.2109m/z	364.211	5.25563	190.517	5.2562e-09	3.69198e-10	Infinity	Stems	Flowers	100 - 15.1	1	0.0647667	+
16.94_616.5050n	617.512	16.9361	262.097	5.29433e-09	3.71621e-10	3.56124	Stems	Flowers	100 - 35.7 - 0.757	1	0.135833	+
3.49_331.0660m/z	331.066	3.5	195.296	8.73e-10	3.73e-10	20	Flowers	Stems	100 - 14.6 - 0.253	1	0.149433	-
1.79_409.1962m/z	409.196	1.7943	198.33	5.32543e-09	3.73548e-10	59.1125	Flowers	Leaves	100 - 20.8 - 0.177	1	0.142633	+
5.28_450.1525n	473.142	5.27602	217.382	5.33383e-09	3.73625e-10	Infinity	Stems	Flowers	100 - 15	1	0.0783667	+
0.65_380.0944m/z	380.094	0.652717	175.635	5.33115e-09	3.73625e-10	152.77	Flowers	Leaves	100 - 8.54 - 5.02 - 0.422	1	0.04075	+
5.62_165.0179m/z	165.018	5.62355	181.089	6.98e-10	3.74e-10	Infinity	Flowers	Leaves	100 - 2.9	1	0.041	-
11.31_625.4418m/z	625.442	11.3149	255.704	5.35092e-09	3.74565e-10	9.27566	Leaves	Stems	100 - 15.7	1	0.12905	+
4.34_151.0378m/z	151.038	4.34187	131.311	5.36777e-09	3.75487e-10	Infinity	Flowers	Stems	100 - 0.678	1	0.04755	+
4.58_367.0802m/z	367.08	4.57958	195.945	5.39825e-09	3.77362e-10	8.80363	Leaves	Flowers	100 - 17.9	1	0.17215	+
10.06_875.4725m/z	875.473	10.0633	291.328	5.40751e-09	3.77751e-10	Infinity	Leaves	Flowers	100 - 12.1	1	0.0475	+
3.73_302.1259n	303.133	3.7303	167.719	5.41285e-09	3.77865e-10	26.9104	Flowers	Leaves	100 - 18.7 - 0.145	1	0.122267	+
4.09_497.0890m/z	497.089	4.08975	198.293	7.08e-10	3.78e-10	Infinity	Stems	Flowers	100 - 4.04	1	0.061133	-
15.92_429.3720m/z	429.372	15.9241	222.497	5.41956e-09	3.78076e-10	2.72011	Stems	Leaves	100 - 25.8 - 2.36	1	0.129017	+
12.55_717.3566m/z	717.357	12.5535	272.657	5.42623e-09	3.781e-10	Infinity	Stems	Leaves	100 - 9.91	1	0.04075	+
6.12_317.0644m/z	317.064	6.12372	163.744	5.42729e-09	3.781e-10	96.7798	Flowers	Leaves	100 - 13	1	0.13585	+
0.67_665.2136m/z	665.214	0.673083	231.755	7.13e-10	3.8e-10	Infinity	Flowers	Leaves	100 - 22	1	0.047533	-
2.70_484.2540m/z	484.254	2.70443	211.344	5.46309e-09	3.80334e-10	4.53782	Flowers	Leaves	100 - 20.8 - 1.79	1	0.135833	+
6.13_357.1313m/z	357.131	6.1305	190.755	5.47358e-09	3.80805e-10	Infinity	Stems	Flowers	100 - 9.52	1	0.0611333	+
5.47_739.1892m/z	739.189	5.47422	239.998	7.16e-10	3.81e-10	Infinity	Stems	Flowers	100 - 29.5 - 0.996	1	0.020433	-
15.15_377.3181m/z	377.318	15.1545	208.743	5.50598e-09	3.82799e-10	Infinity	Stems	Leaves	100 - 9.17	1	0.0475167	+
15.31_852.6153m/z	852.615	15.3107	320.6	5.5443e-09	3.85202e-10	69.1775	Flowers	Leaves	100 - 43.3 - 0.955	1	0.21735	+
7.88_367.0639m/z	367.064	7.87565	232.525	7.29e-10	3.86e-10	Infinity	Flowers	Leaves	100 - 1.54	1	0.040767	-
12.27_611.2851m/z	611.285	12.2666	249.85	5.55985e-09	3.8602e-10	3.83347	Leaves	Stems	100 - 39.3 - 6.05	1	0.0950667	+
17.29_569.4892m/z	569.489	17.2926	255.816	7.35e-10	3.87e-10	Infinity	Flowers	Leaves	100	1	0.036017	-
5.58_935.1867m/z	935.187	5.576	291.038	7.34e-10	3.87e-10	Infinity	Stems	Flowers	100 - 15.4	1	0.040733	-
15.14_547.4350m/z	547.435	15.1401	243.023	7.33e-10	3.87e-10	Infinity	Flowers	Stems	100 - 14.4	1	0.060333	-
18.16_560.5031m/z	560.503	18.1583	261.708	7.37e-10	3.87e-10	Infinity	Flowers	Leaves	100 - 24.5	1	0.020367	-
18.37_597.4793m/z	597.479	18.3661	218.383	5.63184e-09	3.90753e-10	3.10671	Flowers	Stems	100 - 13.2	1	0.270283	+
7.17_547.2868m/z	547.287	7.17385	223.329	5.64908e-09	3.91683e-10	25206.4	Flowers	Stems	100 - 25.1 - 1.48	1	0.0679333	+
4.46_586.3314n	587.339	4.45732	218.59	5.66104e-09	3.92247e-10	6.86513	Leaves	Flowers	100 - 21	1	0.0747333	+
16.68_563.2259m/z	563.226	16.678	217.171	5.68481e-09	3.93626e-10	8.07437	Leaves	Flowers	100 - 25 - 0.0986	1	0.0747333	+
7.69_315.0851m/z	315.085	7.69153	169.009	5.70671e-09	3.94876e-10	17.1653	Stems	Flowers	100 - 14.4 - 0.034	1	0.104767	+
11.57_396.2501n	419.239	11.5667	203.641	5.7252e-09	3.95887e-10	2.79089	Stems	Leaves	100 - 15.9	1	0.101867	+
12.95_511.3359m/z	511.336	12.9504	268.504	7.6e-10	3.96e-10	Infinity	Stems	Flowers	100 - 5.31	1	0.02715	-
12.81_555.2747m/z	555.275	12.8145	239.132	7.59e-10	3.96e-10	7143.16	Flowers	Leaves	100 - 30 - 0.23	1	0.081517	-
17.03_813.4837m/z	813.484	17.0251	294.482	7.63e-10	3.97e-10	Infinity	Leaves	Flowers	100 - 12.4	1	0.013583	-
16.76_555.4785m/z	555.479	16.7595	255.233	5.75096e-09	3.974e-10	Infinity	Flowers	Stems	100 - 3.62	1	0.0339667	+
17.19_576.4958m/z	576.496	17.1874	263.035	5.77476e-09	3.98775e-10	11.0771	Stems	Leaves	100 - 37.5 - 4.03	1	0.135767	+
15.46_794.5533n	817.543	15.4601	301.083	5.79674e-09	4.00023e-10	5.00975	Stems	Flowers	100 - 45 - 7.99	1	0.1698	+
6.61_446.2744m/z	446.274	6.60752	208.54	5.82004e-09	4.0136e-10	4.42663	Flowers	Leaves	100 - 18.4	1	0.163567	+
19.83_589.4819m/z	589.482	19.8316	214.705	5.83931e-09	4.02418e-10	3.34632	Flowers	Stems	100 - 10.4	1	0.2581	+
12.37_993.5713m/z	993.571	12.3684	322.808	5.87268e-09	4.04444e-10	15.7253	Leaves	Flowers	100 - 46.2 - 3.85	1	0.108667	+
11.73_439.3012m/z	439.301	11.7297	212.544	5.87883e-09	4.04596e-10	Infinity	Flowers	Leaves	100 - 10.1	1	0.0543167	+
19.29_551.9485m/z	551.948	19.2856	209.775	5.88637e-09	4.04842e-10	3.16389	Flowers	Stems	100 - 11.5	1	0.370717	+
6.54_623.2392m/z	623.239	6.5376	241.686	7.8e-10	4.05e-10	Infinity	Stems	Flowers	100 - 18.9	1	0.040767	-
11.82_740.4338n	763.423	11.8183	278.175	5.91565e-09	4.06582e-10	12.9469	Leaves	Flowers	100 - 35.5 - 7.15	1	0.0950833	+
4.12_167.0341m/z	167.034	4.11693	215.947	7.86e-10	4.07e-10	42.8129	Flowers	Stems	100 - 7.78	1	0.12905	-
17.02_777.5384m/z	777.538	17.0176	293.028	5.94048e-09	4.08015e-10	9.36758	Leaves	Flowers	100 - 10.3	1	0.108667	+
14.01_681.3464m/z	681.346	14.0115	254.569	5.96521e-09	4.09439e-10	Infinity	Leaves	Stems	100 - 3.75	1	0.0203833	+
5.02_245.1843m/z	245.184	5.01738	159.907	6.03554e-09	4.13959e-10	Infinity	Flowers	Leaves	100 - 5.42	1	0.0271833	+
0.71_530.8526m/z	530.853	0.707033	193.457	6.03917e-09	4.13959e-10	Infinity	Stems	Flowers	100 - 3.52	1	0.03395	+
13.25_397.1375m/z	397.138	13.2503	313.258	8.04e-10	4.15e-10	Infinity	Leaves	Flowers	100 - 9.17	1	0.020383	-
17.26_409.3440m/z	409.344	17.2553	213.434	6.072e-09	4.15931e-10	10.4283	Stems	Leaves	100 - 15.3	1	0.101883	+
15.37_551.3902m/z	551.39	15.365	247.134	6.0814e-09	4.16296e-10	9.94841	Stems	Leaves	100 - 14.5	1	0.0950667	+
14.44_946.5841n	969.573	14.4394	327.743	6.09306e-09	4.16815e-10	4.75367	Leaves	Flowers	100 - 48.4	1	0.251817	+
15.08_887.4975m/z	887.497	15.0798	313.226	6.09764e-09	4.16849e-10	Infinity	Leaves	Stems	100 - 17.5	1	0.0203667	+
12.52_639.3155m/z	639.316	12.5195	267.907	6.11531e-09	4.17778e-10	Infinity	Leaves	Stems	100 - 16.6	1	0.0625167	+
15.71_568.4935m/z	568.493	15.7149	265.383	8.13e-10	4.18e-10	128.962	Stems	Leaves	100 - 44.5 - 2.87	1	0.131083	-
14.15_445.3320m/z	445.332	14.1536	222.92	8.14e-10	4.18e-10	Infinity	Flowers	Leaves	100 - 14.5	1	0.061133	-
8.62_335.2176m/z	335.218	8.61928	184.248	6.13481e-09	4.1883e-10	11.4015	Flowers	Leaves	100 - 3.43	1	0.06785	+
13.97_294.1057m/z	294.106	13.969	164.607	6.16473e-09	4.20592e-10	Infinity	Leaves	Stems	100 - 45.8	1	0.0495167	+
4.12_814.2235m/z	814.224	4.11772	270.922	6.20113e-09	4.22794e-10	Infinity	Leaves	Flowers	100 - 18.5	1	0.0271667	+
5.42_601.2795m/z	601.28	5.4223	222.174	6.2085e-09	4.23014e-10	Infinity	Leaves	Stems	100	1	0.0339167	+
12.78_483.3669m/z	483.367	12.7847	236.762	6.21326e-09	4.23057e-10	56.6381	Stems	Leaves	100 - 26.5 - 1.65	1	0.183933	+
8.87_877.4892m/z	877.489	8.8706	308.92	6.23013e-09	4.23923e-10	30.0846	Leaves	Flowers	100 - 30.6 - 5.23	1	0.0882833	+
7.51_575.2490m/z	575.249	7.50887	231.34	8.27e-10	4.24e-10	Infinity	Leaves	Flowers	100 - 15.6	1	0.047517	-
2.55_224.1191m/z	224.119	2.54822	154.21	6.29417e-09	4.27996e-10	3.54141	Leaves	Flowers	100 - 13.9	1	0.319217	+
9.90_699.3551m/z	699.355	9.90403	254.225	6.30541e-09	4.28476e-10	4.29094	Leaves	Stems	100 - 31.3 - 5.44	1	0.165517	+
16.29_472.4110m/z	472.411	16.2859	254.088	8.42e-10	4.29e-10	Infinity	Flowers	Leaves	100 - 17.1	1	0.022417	-
13.16_225.2213m/z	225.221	13.1591	180.276	8.41e-10	4.29e-10	32.9754	Stems	Leaves	100 - 15.2	1	0.1591	-
3.85_372.2369m/z	372.237	3.84577	184.803	6.32648e-09	4.29622e-10	6.78306	Leaves	Stems	100 - 11.2	1	0.102133	+
13.23_627.4635m/z	627.463	13.2299	260.491	8.45e-10	4.3e-10	Infinity	Flowers	Leaves	100 - 31.1	1	0.013583	-
9.64_427.0842m/z	427.084	9.63558	255.271	8.48e-10	4.3e-10	Infinity	Flowers	Leaves	100 - 2.45	1	0.06115	-
0.61_233.1255n	251.159	0.61195	156.209	6.3395e-09	4.3022e-10	16.2637	Flowers	Leaves	100 - 7.83	1	0.0679	+
9.01_311.0548m/z	311.055	9	159.334	1.05e-09	4.31e-10	3	Stems	Flowers	100 - 10.4	1	0.0815	-
4.46_242.0568n	241.05	4.5	172.398	1.06e-09	4.32e-10	78	Stems	Flowers	100 - 14.6	1	0.170033	-
4.57_353.0634m/z	353.063	4.57252	198.173	8.6e-10	4.35e-10	Infinity	Stems	Flowers	100 - 2.76	1	0.0546	-
4.06_439.0971m/z	439.097	4.05658	193.797	6.42567e-09	4.35779e-10	Infinity	Leaves	Flowers	100 - 5.84	1	0.04075	+
7.10_631.1812m/z	631.181	7.09915	255.582	6.45221e-09	4.36999e-10	Infinity	Stems	Leaves	100 - 1.54	1	0.0271833	+
12.34_283.2626m/z	283.263	12.3413	191.871	6.48897e-09	4.39198e-10	8.27806	Flowers	Leaves	100 - 14.5	1	0.108667	+
4.70_715.1793m/z	715.179	4.70418	249.839	6.50294e-09	4.39852e-10	Infinity	Stems	Flowers	100 - 11.9	1	0.0272	+
20.18_713.5629m/z	713.563	20.178	249.868	6.57253e-09	4.44266e-10	4.58772	Flowers	Stems	100 - 16.7	1	0.2513	+
15.95_978.6749n	961.672	15.9512	334.765	6.58219e-09	4.44625e-10	5.58048	Leaves	Flowers	100 - 50.4 - 27.8	1	0.1834	+
12.17_609.4492m/z	609.449	12.1715	251.936	6.60653e-09	4.45975e-10	4.96917	Leaves	Stems	100 - 23.5	1	0.36025	+
9.52_747.2990m/z	747.299	9.52288	265.784	6.62745e-09	4.47091e-10	Infinity	Leaves	Stems	100 - 15.3	1	0.0204	+
17.03_609.4480m/z	609.448	17.0312	249.89	6.63668e-09	4.47419e-10	29.1572	Leaves	Flowers	100 - 17.5	1	0.115467	+
6.70_911.2352m/z	911.235	6.69582	275.72	6.64292e-09	4.47544e-10	Infinity	Stems	Flowers	100 - 21.8	1	0.0407	+
11.42_947.6105m/z	947.61	11.4222	334.709	8.96e-10	4.5e-10	Infinity	Leaves	Flowers	100 - 13.7	1	0.033967	-
15.62_667.4216m/z	667.422	15.62	257.941	8.97e-10	4.5e-10	Infinity	Leaves	Flowers	100 - 3.33	1	0.080317	-
9.99_577.4875m/z	577.488	9.98878	235.007	8.92e-10	4.5e-10	43.0478	Leaves	Stems	100 - 7	1	0.0747	-
8.52_393.2528m/z	393.253	8.5242	195.104	6.70777e-09	4.51616e-10	805.593	Flowers	Stems	100 - 20.6 - 2.61	1	0.101883	+
16.46_715.5593n	738.549	16.4606	293.768	6.72053e-09	4.5188e-10	3.96504	Flowers	Leaves	100 - 36.9 - 0.0794	1	0.149433	+
8.56_409.2553m/z	409.255	8.56495	209.614	6.71646e-09	4.5188e-10	5.17149	Flowers	Leaves	100 - 19.1	1	0.12905	+
14.53_665.3262m/z	665.326	14.5282	259.013	6.74046e-09	4.52923e-10	Infinity	Flowers	Leaves	100 - 5.87	1	0.03395	+
10.74_600.3091m/z	600.309	10.7444	235.962	6.74756e-09	4.53102e-10	Infinity	Leaves	Stems	100 - 16.8	1	0.04075	+
9.09_432.2963m/z	432.296	9.09472	210.834	6.7574e-09	4.53465e-10	66.053	Flowers	Leaves	100 - 21.5 - 1.9	1	0.1087	+
12.09_689.4164m/z	689.416	12.0899	260.612	6.76741e-09	4.53818e-10	7.86704	Leaves	Stems	100 - 19.5	1	0.03395	+
3.67_232.0975m/z	232.097	3.66917	155.47	6.77154e-09	4.53818e-10	Infinity	Stems	Flowers	100 - 3.61	1	0.0407333	+
13.76_427.3569m/z	427.357	13.7565	220.609	6.78219e-09	4.54234e-10	Infinity	Stems	Leaves	100 - 17	1	0.0679333	+
5.21_163.0376m/z	163.038	5.20808	181.733	6.79793e-09	4.54991e-10	Infinity	Stems	Leaves	100 - 5.01	1	0.06845	+
6.74_468.2176m/z	468.218	6.74137	302.952	9.07e-10	4.55e-10	Infinity	Flowers	Leaves	100 - 2.55	1	0.04075	-
15.15_495.4157m/z	495.416	15.1477	230.473	6.808e-09	4.55366e-10	Infinity	Flowers	Stems	100 - 10.6	1	0.0272	+
14.72_615.4867m/z	615.487	14.7184	257.985	6.83538e-09	4.56899e-10	4.16334	Flowers	Leaves	100 - 8.41	1	0.0951	+
6.02_521.1658m/z	521.166	6.01853	212.192	9.15e-10	4.58e-10	Infinity	Leaves	Flowers	100 - 5.01	1	0.061383	-
0.62_367.1704m/z	367.17	0.61875	183.162	6.85795e-09	4.58108e-10	559.164	Flowers	Leaves	100 - 13.5	1	0.0475333	+
16.46_738.7983m/z	738.798	16.4606	291.58	6.88132e-09	4.5937e-10	8.79566	Flowers	Leaves	100 - 11.2	1	0.101883	+
7.32_695.4305m/z	695.431	7.31755	266.758	6.88741e-09	4.59476e-10	Infinity	Flowers	Stems	100 - 60.7	1	0.03495	+
5.00_341.1005m/z	341.101	4.99768	218.556	9.22e-10	4.6e-10	Infinity	Stems	Flowers	100	1	0.038133	-
14.95_587.3547m/z	587.355	14.9493	246.302	6.91084e-09	4.60139e-10	85.9359	Flowers	Stems	100 - 33.9 - 2.67	1	0.0882667	+
5.24_501.1906m/z	501.191	5.23527	212.834	6.90424e-09	4.60139e-10	Infinity	Leaves	Flowers	100 - 10.6	1	0.03395	+
4.36_402.1651m/z	402.165	4.35543	189.335	6.90849e-09	4.60139e-10	7.75922	Stems	Flowers	100 - 10.4 - 0.448	1	0.115467	+
3.06_291.1453n	309.179	3.06442	192.566	6.92325e-09	4.60665e-10	7.00756	Flowers	Leaves	100 - 17.6	1	0.0815	+
11.59_447.3540m/z	447.354	11.5939	221.968	6.94036e-09	4.61203e-10	Infinity	Stems	Leaves	100 - 14.1	1	0.0203667	+
5.37_838.2297m/z	838.23	5.37477	272.635	6.93671e-09	4.61203e-10	Infinity	Stems	Flowers	100 - 33.1	1	0.04755	+
3.30_785.2130m/z	785.213	3.4	288.986	1.15e-09	4.62e-10	Infinity	Flowers	Leaves	100 - 35.7 - 1.36	1	0.135833	-
5.23_428.0945n	451.084	5.22847	193.483	6.98327e-09	4.63754e-10	3.26594	Flowers	Stems	100 - 14.6 - 2.4	1	0.0888167	+
7.24_837.2918m/z	837.292	7.23718	274.729	9.36e-10	4.66e-10	Infinity	Stems	Flowers	100 - 8.76	1	0.0543	-
19.03_618.5200n	641.509	19.0313	272.081	7.02333e-09	4.66111e-10	22.2861	Stems	Leaves	100 - 22	1	0.09615	+
0.60_470.2699m/z	470.27	0.598367	204.132	7.06762e-09	4.68746e-10	155.264	Flowers	Leaves	100 - 13.8	1	0.0543167	+
11.17_478.3285m/z	478.329	11.1723	230.927	7.07436e-09	4.68889e-10	2.79595	Leaves	Stems	100 - 24.1 - 0.367	1	0.0951167	+
12.35_323.2815n	346.271	12.3481	189.304	7.1053e-09	4.70448e-10	8.9387	Flowers	Leaves	100 - 17.5 - 0.0717	1	0.108683	+
18.36_903.5601m/z	903.56	18.3593	315.205	7.10708e-09	4.70448e-10	Infinity	Stems	Flowers	100 - 46.9	1	0.0566833	+
18.30_802.5390m/z	802.539	18.2953	296.949	7.11272e-09	4.70517e-10	Infinity	Leaves	Stems	100 - 13.9	1	0.0138667	+
7.78_953.3773m/z	953.377	7.78057	310.542	9.49e-10	4.71e-10	Infinity	Flowers	Leaves	100 - 31.5	1	0.061133	-
12.53_722.4234n	745.413	12.5331	278.507	7.16482e-09	4.73657e-10	29.8885	Leaves	Flowers	100 - 34.9 - 6.59	1	0.0761167	+
3.00_282.1790m/z	282.179	2.9965	172.077	7.17089e-09	4.73752e-10	8.38363	Flowers	Stems	100 - 7.18	1	0.101883	+
16.02_768.5384n	791.528	16.0191	301.555	7.18358e-09	4.74284e-10	12.4843	Stems	Flowers	100 - 36.8	1	0.12225	+
6.26_687.3948m/z	687.395	6.25833	257.637	9.61e-10	4.76e-10	37.6198	Stems	Flowers	100 - 34.1 - 0.929	1	0.10235	-
13.16_565.4434m/z	565.443	13.1591	273.15	9.66e-10	4.76e-10	Infinity	Stems	Leaves	100 - 22.4	1	0.070783	-
4.76_751.1888m/z	751.189	4.7642	247.311	9.65e-10	4.76e-10	Infinity	Flowers	Leaves	100 - 11.2	1	0.0207	-
17.43_676.5244n	659.521	17.4319	278.079	7.22488e-09	4.76703e-10	3.75503	Stems	Leaves	100 - 37.6 - 2.35	1	0.232817	+
4.58_341.0653m/z	341.065	4.6	196.758	1.2e-09	4.78e-10	52.9	Stems	Flowers	100 - 18.5 - 0.312	1	0.136117	-
12.70_829.7708m/z	829.771	12.7032	292.095	7.25249e-09	4.78216e-10	Infinity	Leaves	Flowers	100 - 4.43	1	0.0815	+
12.58_571.3240m/z	571.324	12.5807	244.636	7.28568e-09	4.80095e-10	Infinity	Stems	Leaves	100 - 21.1	1	0.0614	+
6.76_689.1445m/z	689.144	6.76373	246.254	7.29077e-09	4.80122e-10	Infinity	Leaves	Stems	100 - 18	1	0.0475667	+
6.39_525.2280m/z	525.228	6.38938	216.096	7.31994e-09	4.81732e-10	Infinity	Leaves	Stems	100 - 9.77	1	0.04075	+
11.81_600.4672m/z	600.467	11.8115	248.046	7.36321e-09	4.84268e-10	13.4963	Stems	Leaves	100 - 29.5 - 1.29	1	0.09535	+
9.11_763.3005m/z	763.301	9.10832	271.805	7.37948e-09	4.85026e-10	Infinity	Flowers	Stems	100	1	0.0203667	+
1.71_443.1585m/z	443.159	1.71278	193.689	7.41935e-09	4.87333e-10	8.59672	Leaves	Stems	100 - 22.4	1	0.217333	+
16.52_553.3892m/z	553.389	16.5218	253.224	7.44468e-09	4.88684e-10	38.9473	Leaves	Stems	100 - 30.7 - 9.57 - 0.402	1	0.108667	+
8.78_551.2820m/z	551.282	8.78237	233.068	7.45221e-09	4.88864e-10	18.9743	Leaves	Flowers	100 - 24.9	1	0.0882333	+
10.95_457.2305m/z	457.231	10.9549	208.243	7.48852e-09	4.90931e-10	110.151	Flowers	Leaves	100 - 8.41	1	0.101883	+
18.96_933.7127m/z	933.713	18.9564	339.861	7.50362e-09	4.91606e-10	42.6903	Stems	Flowers	100 - 36.9 - 0.968	1	0.0684833	+
16.89_304.2613m/z	304.261	16.8885	181.831	7.51775e-09	4.92217e-10	Infinity	Flowers	Stems	100 - 12.8	1	0.0747	+
15.97_524.2035m/z	524.203	15.9716	223.865	7.52618e-09	4.92281e-10	Infinity	Leaves	Flowers	100 - 12.2	1	0.04075	+
8.20_325.1960m/z	325.196	8.19792	184.619	7.52837e-09	4.92281e-10	Infinity	Flowers	Leaves	100 - 7.8	1	0.0951	+
3.34_464.1881n	487.177	3.34317	215.095	7.54105e-09	4.92795e-10	14.6544	Stems	Leaves	100 - 31.1 - 1.96	1	0.1361	+
7.96_285.0391m/z	285.039	8	153.429	1.25e-09	4.93e-10	23.2	Leaves	Flowers	100 - 15.9	1	0.122233	-
19.17_859.6563m/z	859.656	19.1687	322.746	7.58658e-09	4.95454e-10	Infinity	Flowers	Stems	100 - 23.1	1	0.0274667	+
0.69_539.1377m/z	539.138	0.68665	219.128	1.02e-09	5.01e-10	Infinity	Flowers	Leaves	100 - 3.87	1	0.04075	-
12.01_319.2238m/z	319.224	12.0084	195.855	7.68405e-09	5.01499e-10	Infinity	Stems	Leaves	100 - 9.49	1	0.0815	+
2.89_457.2167m/z	457.217	2.89462	204.469	7.6936e-09	5.01803e-10	76.1528	Flowers	Leaves	100 - 13.3	1	0.0611333	+
16.45_740.5550m/z	740.555	16.4538	295.918	7.73432e-09	5.04137e-10	3.94652	Flowers	Leaves	100 - 16.2 - 0.367	1	0.129067	+
5.81_481.1701m/z	481.17	5.80902	209.363	1.03e-09	5.05e-10	91.7388	Stems	Flowers	100 - 19.9	1	0.081517	-
3.83_287.0568m/z	287.057	3.8254	208.611	7.75406e-09	5.05102e-10	Infinity	Flowers	Leaves	100 - 5.8	1	0.0204	+
4.10_193.0485m/z	193.048	4.10413	134.629	7.78224e-09	5.06615e-10	13.7046	Flowers	Stems	100 - 5.05	1	0.0815167	+
2.49_303.1325m/z	303.133	2.4939	171.212	7.79272e-09	5.06974e-10	6.87415	Flowers	Leaves	100 - 10.9	1	0.224133	+
11.66_864.5134m/z	864.513	11.6618	298.068	7.83417e-09	5.09346e-10	17.9302	Leaves	Flowers	100 - 24.2 - 0.514	1	0.258367	+
7.28_425.2494m/z	425.249	7.27578	201.593	7.84531e-09	5.09747e-10	4.09229	Flowers	Stems	100 - 7.05	1	0.0618667	+
17.94_639.4951m/z	639.495	17.9382	267.903	7.87333e-09	5.11243e-10	20.3857	Stems	Leaves	100 - 33.4 - 0.624	1	0.151933	+
16.47_739.3166m/z	739.317	16.4674	289.394	7.88062e-09	5.11391e-10	Infinity	Flowers	Leaves	100	1	0.04075	+
2.49_203.0832m/z	203.083	2.49363	237.233	1.05e-09	5.13e-10	104.619	Flowers	Stems	100 - 3.84	1	0.061083	-
11.16_825.5133n	808.51	11.1586	294.651	7.95104e-09	5.15307e-10	74.146	Leaves	Flowers	100 - 34.5 - 7.99	1	0.224167	+
7.07_404.2765n	427.266	7.072	205.291	7.94763e-09	5.15307e-10	3.39061	Flowers	Leaves	100 - 21.2 - 0.942	1	0.305917	+
10.33_319.2257m/z	319.226	10.3285	184.847	8.02561e-09	5.1981e-10	17.1031	Flowers	Leaves	100 - 14.6	1	0.0950667	+
15.64_815.5258m/z	815.526	15.6367	305.549	8.04543e-09	5.20764e-10	14.6189	Stems	Flowers	100 - 29.8	1	0.135833	+
17.28_852.6157m/z	852.616	17.2757	320.6	8.05349e-09	5.20956e-10	8.01895	Stems	Leaves	100 - 47.7 - 3.17	1	0.12225	+
8.44_277.2144m/z	277.214	8.4359	170.536	8.09778e-09	5.23491e-10	8.50275	Stems	Leaves	100 - 14.4	1	0.0679333	+
5.89_314.1381m/z	314.138	5.886	179.643	8.11083e-09	5.24003e-10	159.263	Stems	Flowers	100 - 14.2 - 0.838	1	0.12905	+
5.92_696.1307n	719.12	5.91995	247.733	8.1226e-09	5.24101e-10	3.96541	Flowers	Leaves	100 - 28.1 - 1.27	1	0.1698	+
0.64_364.1205m/z	364.12	0.639117	176.123	8.12047e-09	5.24101e-10	2335.65	Flowers	Leaves	100 - 11.6	1	0.0204	+
2.91_207.0640m/z	207.064	2.9082	141.879	8.18105e-09	5.27349e-10	16.9225	Leaves	Stems	100 - 7.91	1	0.0815	+
6.67_801.2661m/z	801.266	6.66865	283.929	8.18325e-09	5.27349e-10	Infinity	Stems	Flowers	100 - 19.7 - 2.81	1	0.0815	+
14.89_636.2938n	637.301	14.8882	255.454	8.20803e-09	5.28613e-10	4.03071	Flowers	Stems	100 - 35.2 - 1.59	1	0.108667	+
4.55_499.0888m/z	499.089	4.55195	205.403	1.09e-09	5.3e-10	Infinity	Stems	Flowers	100 - 2.79	1	0.061317	-
6.18_736.2206n	759.21	6.17805	278.251	8.25566e-09	5.31011e-10	16.8808	Stems	Flowers	100 - 32.5 - 0.694	1	0.101883	+
7.74_552.3287m/z	552.329	7.74067	237.026	8.25474e-09	5.31011e-10	5.20258	Leaves	Flowers	100 - 22.8	1	0.111383	+
5.19_324.0988n	325.106	5.19398	172.143	8.2943e-09	5.33161e-10	19.4046	Stems	Leaves	100 - 13.8 - 2.15	1	0.1092	+
4.86_824.2121m/z	824.212	4.86042	264.463	8.32799e-09	5.34991e-10	Infinity	Leaves	Flowers	100 - 15.1	1	0.0203833	+
14.47_813.7733m/z	813.773	14.4733	294.558	8.34535e-09	5.3577e-10	Infinity	Leaves	Stems	100 - 11.1	1	0.04805	+
12.61_722.4235n	745.413	12.6081	274.248	8.36012e-09	5.36133e-10	46.1505	Leaves	Flowers	100 - 37.7 - 6.26	1	0.10215	+
5.99_466.2902m/z	466.29	5.99467	215.637	8.3615e-09	5.36133e-10	38.2092	Leaves	Stems	100 - 20.8	1	0.0883167	+
7.35_455.1185m/z	455.118	7.35265	273.765	1.1e-09	5.37e-10	12680.4	Flowers	Stems	100 - 22.7 - 1.44	1	0.095117	-
13.71_611.2756m/z	611.276	13.709	251.896	8.3926e-09	5.3779e-10	3.70941	Leaves	Stems	100 - 12.4 - 0.0748	1	0.122267	+
17.47_943.7175m/z	943.718	17.4664	342.021	8.4024e-09	5.38081e-10	6.92137	Stems	Flowers	100 - 47.8 - 1.93	1	0.15815	+
5.16_167.0341m/z	167.034	5.2	229.27	1.4e-09	5.39e-10	27.7	Flowers	Stems	100 - 3.57	1	0.090183	-
7.24_285.0390m/z	285.039	7.2	173.987	1.4e-09	5.39e-10	6.2	Stems	Flowers	100 - 23	1	0.108683	-
11.95_724.3529m/z	724.353	11.9519	268.543	1.11e-09	5.39e-10	Infinity	Flowers	Leaves	100 - 19.6	1	0.020367	-
4.34_409.0750m/z	409.075	4.33503	187.319	8.52714e-09	5.45386e-10	12.2783	Flowers	Stems	100 - 8.26	1	0.0883167	+
7.60_231.1361m/z	231.136	7.59552	150.473	8.52466e-09	5.45386e-10	Infinity	Stems	Flowers	100 - 6.48	1	0.0545333	+
10.20_488.2530n	471.25	10.1994	219.365	8.53635e-09	5.45634e-10	21.6542	Leaves	Stems	100 - 20.6 - 0.374	1	0.0679	+
11.40_277.2155m/z	277.216	11.3964	174.062	8.54767e-09	5.46016e-10	6.90554	Stems	Leaves	100 - 16.5	1	0.1228	+
11.29_285.0751m/z	285.075	11.2945	156.428	8.57014e-09	5.4711e-10	90.1373	Stems	Flowers	100 - 13.2	1	0.108683	+
12.77_987.5270m/z	987.527	12.7711	322.901	8.58094e-09	5.47458e-10	246.841	Leaves	Flowers	100 - 38.2 - 31.9	1	0.0679167	+
13.49_397.3286m/z	397.329	13.488	211.341	1.13e-09	5.48e-10	Infinity	Stems	Leaves	100 - 18.2	1	0.12905	-
8.37_907.4847m/z	907.485	8.37147	287.452	1.15e-09	5.53e-10	Infinity	Flowers	Leaves	100 - 15.5	1	0.04075	-
0.94_665.2136m/z	665.214	0.937967	242.9	1.15e-09	5.53e-10	520.814	Flowers	Stems	100 - 19.3	1	0.067917	-
15.18_621.5348m/z	621.535	15.1816	257.854	8.72627e-09	5.56382e-10	2.81516	Flowers	Stems	100 - 26.4	1	0.0951167	+
3.53_293.1232m/z	293.123	3.52602	229.76	1.16e-09	5.57e-10	7.73342	Flowers	Stems	100 - 10.1 - 0.666	1	0.1766	-
6.64_781.2246m/z	781.225	6.63948	265.848	1.17e-09	5.59e-10	Infinity	Stems	Flowers	100 - 0.762	1	0.047533	-
13.15_551.4493m/z	551.449	13.1455	252.369	1.17e-09	5.61e-10	Infinity	Stems	Leaves	100 - 13.6	1	0.03395	-
5.35_420.1433m/z	420.143	5.35438	201.74	8.85968e-09	5.64537e-10	Infinity	Flowers	Stems	100 - 16.7	1	0.0611667	+
13.77_475.3409m/z	475.341	13.7713	233.32	1.18e-09	5.65e-10	Infinity	Flowers	Leaves	100 - 16.3	1	0.060417	-
16.41_769.5223m/z	769.522	16.4131	322.16	8.89224e-09	5.66258e-10	4.63933	Stems	Leaves	100 - 45.9 - 2.85	1	0.0815	+
9.31_447.2287m/z	447.229	9.31233	210.413	8.90633e-09	5.66803e-10	30.9693	Flowers	Leaves	100 - 2.92	1	0.0883167	+
6.34_517.2969m/z	517.297	6.34185	220.141	8.92373e-09	5.67557e-10	194.664	Flowers	Stems	100 - 18.3	1	0.0611333	+
5.09_269.0447m/z	269.045	5.1	206.812	1.5e-09	5.7e-10	62.3	Stems	Flowers	100 - 13.6	1	0.054617	-
9.96_444.3295m/z	444.329	9.95935	224.008	8.98406e-09	5.71039e-10	2937.33	Flowers	Leaves	100 - 8.99	1	0.152483	+
4.79_499.2139m/z	499.214	4.79248	210.976	9.00607e-09	5.72083e-10	4260.64	Leaves	Flowers	100 - 17.9	1	0.0815167	+
10.83_609.2697m/z	609.27	10.8326	251.94	9.01899e-09	5.72547e-10	10.8461	Leaves	Stems	100 - 33	1	0.101883	+
16.39_472.4144m/z	472.414	16.3908	250.289	1.21e-09	5.75e-10	Infinity	Flowers	Leaves	100 - 6.46	1	0.033967	-
6.02_759.2097m/z	759.21	6.02183	278.251	9.1006e-09	5.77144e-10	37.2516	Stems	Flowers	100 - 32.1 - 2.15	1	0.101883	+
2.86_332.1710m/z	332.171	2.86067	180.759	9.10269e-09	5.77144e-10	24.0871	Stems	Flowers	100 - 12.5	1	0.115467	+
3.75_329.1121m/z	329.112	3.75068	175.525	9.12273e-09	5.78057e-10	13.7177	Flowers	Leaves	100 - 13.9	1	0.319233	+
13.57_435.3844m/z	435.384	13.5663	218.43	9.13178e-09	5.78272e-10	Infinity	Flowers	Leaves	100 - 13.2	1	0.02715	+
4.80_550.0949n	573.084	4.79928	222.761	9.15532e-09	5.79404e-10	2.30441	Stems	Leaves	100 - 21.5 - 3.31 - 0.00786	1	0.183383	+
1.31_456.2067m/z	456.207	1.305	202.62	9.17699e-09	5.80416e-10	882.843	Flowers	Leaves	100 - 13.9	1	0.149433	+
4.05_512.1541m/z	512.154	4.0498	212.572	9.20588e-09	5.81755e-10	8.46112	Flowers	Stems	100 - 27.6 - 18.3	1	0.1698	+
10.93_308.2925m/z	308.293	10.9345	190.761	9.20953e-09	5.81755e-10	Infinity	Flowers	Leaves	100 - 4.91	1	0.04075	+
16.54_301.1781m/z	301.178	16.5421	180.161	9.23188e-09	5.82447e-10	15.3275	Stems	Flowers	100 - 8.9	1	0.0815	+
2.56_463.1051m/z	463.105	2.55502	185.907	9.22697e-09	5.82447e-10	7.84243	Leaves	Stems	100 - 18.4 - 2.84	1	0.224133	+
15.03_745.5334n	768.523	15.0322	301.987	9.26829e-09	5.84383e-10	10.6703	Stems	Leaves	100 - 49 - 13 - 1.16	1	0.130433	+
13.97_267.0881m/z	267.088	13.969	155.486	9.2989e-09	5.85953e-10	Infinity	Leaves	Stems	100 - 64.9	1	0.0305	+
11.52_361.2334m/z	361.233	11.5192	196.144	9.31263e-09	5.86456e-10	7.36296	Flowers	Leaves	100 - 16.4	1	0.0882833	+
17.18_500.4802m/z	500.48	17.1806	252.531	9.34585e-09	5.88186e-10	Infinity	Stems	Leaves	100 - 5.27	1	0.04075	+
9.18_532.3238n	555.313	9.17623	232.975	9.35522e-09	5.88413e-10	5.01502	Stems	Flowers	100 - 26.8 - 2.37	1	0.0815	+
17.05_753.5250m/z	753.525	17.0515	311.186	9.38915e-09	5.90184e-10	Infinity	Stems	Leaves	100 - 12.6	1	0.0543167	+
15.23_519.3623m/z	519.362	15.2292	239.83	9.50124e-09	5.9682e-10	Infinity	Flowers	Leaves	100 - 9.23	1	0.0339667	+
9.25_299.0549m/z	299.055	9.24792	173.471	1.26e-09	5.97e-10	Infinity	Leaves	Flowers	100 - 10.4	1	0.095083	-
5.20_534.0999n	557.089	5.20078	219.231	9.52776e-09	5.97456e-10	3.29664	Leaves	Stems	100 - 21 - 2.93	1	0.1228	+
10.70_857.4674m/z	857.467	10.6968	307.033	9.52819e-09	5.97456e-10	Infinity	Leaves	Flowers	100 - 9.43	1	0.0341	+
14.79_894.6250m/z	894.625	14.7931	331.281	9.55993e-09	5.99079e-10	Infinity	Stems	Leaves	100 - 20.7	1	0.0747	+
3.09_287.0538m/z	287.054	3.0916	202.903	9.58967e-09	6.00574e-10	Infinity	Flowers	Stems	100 - 12.8	1	0.0951	+
11.02_279.2312m/z	279.231	11.0228	175.746	9.7089e-09	6.07669e-10	11.6806	Stems	Leaves	100 - 13.8	1	0.196967	+
11.55_655.3911m/z	655.391	11.5463	295.5	9.72691e-09	6.08052e-10	1388.39	Flowers	Leaves	100 - 15.7	1	0.04075	+
4.47_305.0544m/z	305.054	4.4709	164.184	9.72337e-09	6.08052e-10	4.22453	Flowers	Stems	100 - 1.51	1	0.115483	+
5.70_349.1248m/z	349.125	5.70262	180.167	9.76989e-09	6.10366e-10	9.81242	Flowers	Stems	100 - 13.9 - 4.04 - 0.231	1	0.108683	+
4.34_330.0359m/z	330.036	4.34133	230.093	1.3e-09	6.13e-10	Infinity	Flowers	Leaves	100 - 21	1	0.07495	-
4.33_259.0606m/z	259.061	4.32773	250.556	1.3e-09	6.13e-10	Infinity	Stems	Flowers	100 - 5.07	1	0.068167	-
10.89_606.3847m/z	606.385	10.8853	262.765	1.3e-09	6.13e-10	Infinity	Stems	Flowers	100 - 17.5	1	0.08155	-
0.75_785.2123m/z	785.212	0.747767	287.034	1.3e-09	6.13e-10	Infinity	Flowers	Leaves	100 - 26.5	1	0.101883	-
4.34_169.0484m/z	169.048	4.34187	131.457	9.84184e-09	6.14485e-10	39.2743	Flowers	Stems	100 - 5.44	1	0.108667	+
3.74_771.1959m/z	771.196	3.73657	256.469	1.31e-09	6.16e-10	Infinity	Flowers	Leaves	100 - 13	1	0.03395	-
16.47_568.4941m/z	568.494	16.5	263.466	1.66e-09	6.17e-10	40.7	Stems	Leaves	100 - 38.4 - 2.85	1	0.09945	-
10.37_793.4910m/z	793.491	10.3691	271.436	1.32e-09	6.19e-10	Infinity	Flowers	Leaves	100 - 10.4	1	0.04075	-
7.62_563.2093m/z	563.209	7.62435	226.02	1.34e-09	6.23e-10	Infinity	Leaves	Flowers	100 - 16.5	1	0.033967	-
19.90_855.4998m/z	855.5	19.9044	295.903	1.33e-09	6.23e-10	Infinity	Leaves	Stems	100 - 24.4	1	0.054367	-
17.36_812.6245m/z	812.624	17.3636	312.303	1.34e-09	6.23e-10	59.4941	Flowers	Leaves	100 - 56.8 - 13.3	1	0.131433	-
5.77_852.4102n	875.399	5.7705	274.154	9.99939e-09	6.23941e-10	8.08048	Stems	Flowers	100 - 38.4 - 3.56	1	0.0814833	+
3.14_472.2529m/z	472.253	3.13913	207.851	1.0032e-08	6.25597e-10	2.73899	Leaves	Stems	100 - 17.5 - 0.48	1	0.129017	+
1.22_359.1794m/z	359.179	1.2235	183.421	1.00473e-08	6.26164e-10	68.4584	Flowers	Leaves	100 - 11.4	1	0.101867	+
14.68_495.3632m/z	495.363	14.6844	232.456	1.00599e-08	6.2629e-10	Infinity	Flowers	Leaves	100 - 8.13	1	0.05435	+
5.63_335.1519m/z	335.152	5.63468	175.312	1.00615e-08	6.2629e-10	Infinity	Leaves	Stems	100 - 7.58	1	0.0203833	+
15.90_880.6470m/z	880.647	15.9037	326.938	1.00723e-08	6.26581e-10	221.776	Stems	Leaves	100 - 42.1 - 0.522	1	0.108683	+
7.20_971.2622m/z	971.262	7.20325	296.514	1.35e-09	6.28e-10	Infinity	Stems	Flowers	100 - 16.6	1	0.047533	-
13.61_759.4622m/z	759.462	13.6071	280.385	1.0154e-08	6.31083e-10	6.7089	Leaves	Flowers	100 - 21 - 1.19	1	0.101883	+
14.68_896.6336m/z	896.634	14.6776	331.247	1.01632e-08	6.31083e-10	Infinity	Stems	Leaves	100 - 8.82	1	0.04755	+
10.34_343.2203m/z	343.22	10.3353	185.772	1.01579e-08	6.31083e-10	Infinity	Stems	Flowers	100 - 1.49	1	0.0475667	+
16.83_552.4967m/z	552.497	16.8281	267.623	1.36e-09	6.32e-10	424.149	Stems	Leaves	100 - 34.4	1	0.088317	-
6.44_624.2459n	625.253	6.43718	241.449	1.02266e-08	6.34632e-10	14.9328	Stems	Flowers	100 - 34.7 - 3.77	1	0.0884833	+
6.18_545.3284m/z	545.328	6.18485	225.325	1.02638e-08	6.36261e-10	7.80289	Leaves	Flowers	100 - 28.3 - 1.9	1	0.224967	+
6.40_658.2246n	641.221	6.40305	247.188	1.02653e-08	6.36261e-10	79.7745	Stems	Flowers	100 - 30 - 3.22	1	0.142883	+
1.60_489.1834n	472.18	1.60412	202.21	1.02887e-08	6.37328e-10	69.6693	Flowers	Stems	100 - 16.9	1	0.285217	+
5.24_883.1702m/z	883.17	5.23527	311.058	1.03128e-08	6.38437e-10	10.4295	Leaves	Stems	100 - 38.9 - 3.18	1	0.09245	+
12.23_683.4458m/z	683.446	12.2259	266.995	1.03496e-08	6.40327e-10	2.7017	Leaves	Stems	100 - 23.3	1	0.319233	+
13.92_629.4726m/z	629.473	13.9195	261.837	1.03678e-08	6.41031e-10	Infinity	Stems	Leaves	100 - 26.7	1	0.0271833	+
5.93_283.0413m/z	283.041	5.93353	195.59	1.03736e-08	6.41031e-10	13.5466	Flowers	Stems	100 - 6.81 - 0.0393	1	0.108683	+
4.58_414.0942n	415.102	4.57958	194.458	1.04071e-08	6.42714e-10	7.12437	Leaves	Flowers	100 - 17.3 - 0.343	1	0.178933	+
18.08_410.3542n	411.361	18.0764	217.223	1.04273e-08	6.43575e-10	4.88725	Stems	Leaves	100 - 23.9	1	0.199333	+
15.94_754.9633m/z	754.963	15.9444	297.835	1.04402e-08	6.43983e-10	Infinity	Stems	Leaves	100	1	0.0271667	+
13.66_469.3912m/z	469.391	13.6646	224.203	1.39e-09	6.44e-10	Infinity	Flowers	Leaves	100 - 13.8	1	0.0136	-
6.87_285.0030m/z	285.003	6.87042	148.401	1.4e-09	6.44e-10	15.8026	Stems	Leaves	100 - 12.2 - 0.106	1	0.156217	-
8.90_643.3282m/z	643.328	8.90455	243.097	1.04644e-08	6.45082e-10	20.8182	Stems	Leaves	100 - 16.4	1	0.0543	+
6.55_367.0663m/z	367.066	6.5512	221.382	1.41e-09	6.46e-10	Infinity	Leaves	Stems	100 - 3.31	1	0.061117	-
4.52_725.1893m/z	725.189	4.52472	258.988	1.41e-09	6.46e-10	Infinity	Leaves	Flowers	100 - 15.3	1	0.054417	-
6.98_579.1861m/z	579.186	6.97908	231.272	1.41e-09	6.46e-10	Infinity	Stems	Flowers	100 - 33.7	1	0.0951	-
12.69_685.3212m/z	685.321	12.6855	257.668	1.41e-09	6.46e-10	12.814	Leaves	Stems	100 - 25	1	0.0815	-
15.42_550.4827m/z	550.483	15.4193	261.582	1.05055e-08	6.47228e-10	89.1099	Stems	Leaves	100 - 33.9 - 1.25	1	0.0950833	+
13.72_555.2355m/z	555.235	13.7226	234.964	1.05266e-08	6.48136e-10	Infinity	Leaves	Stems	100 - 10.7	1	0.0543167	+
14.51_706.5558m/z	706.556	14.5078	292.221	1.0554e-08	6.49436e-10	Infinity	Flowers	Leaves	100 - 3.25	1	0.03395	+
0.95_326.1230m/z	326.123	0.945033	173.866	1.05814e-08	6.5034e-10	8.33261	Flowers	Leaves	100 - 7.62 - 0.172	1	0.0747167	+
10.93_460.2582n	483.247	10.9277	211.37	1.0577e-08	6.5034e-10	2.72611	Flowers	Stems	100 - 20.7 - 1.43	1	0.115467	+
17.17_782.6175n	805.607	17.1738	296.894	1.06039e-08	6.51327e-10	7.76012	Leaves	Stems	100 - 32.8 - 9.34	1	0.149433	+
4.41_964.1905m/z	964.19	4.40923	298.557	1.43e-09	6.52e-10	Infinity	Leaves	Flowers	100 - 19.8	1	0.03395	-
3.15_389.1447m/z	389.145	3.15272	187.902	1.06226e-08	6.52083e-10	58.855	Leaves	Stems	100 - 28	1	0.122283	+
13.96_477.2265m/z	477.226	13.9586	221.147	1.06511e-08	6.53442e-10	Infinity	Leaves	Stems	100 - 15.2	1	0.0647833	+
6.38_833.3042m/z	833.304	6.3826	298.601	1.07326e-08	6.58051e-10	Infinity	Stems	Leaves	100 - 24	1	0.0135833	+
2.54_405.1050m/z	405.105	2.54143	180.239	1.0766e-08	6.59699e-10	8.4018	Stems	Leaves	100 - 8.76	1	0.2581	+
14.16_533.2540m/z	533.254	14.1609	237.48	1.08455e-08	6.62415e-10	92.924	Leaves	Stems	100 - 26.3	1	0.0882833	+
12.57_595.2542m/z	595.254	12.5739	250.201	1.08233e-08	6.62415e-10	8.26018	Leaves	Flowers	100 - 38.1 - 4.9	1	0.102133	+
20.38_620.9800m/z	620.98	20.3818	221.782	1.08393e-08	6.62415e-10	3.69352	Flowers	Stems	100 - 7.3	1	0.224117	+
18.40_687.5505m/z	687.551	18.4008	290.433	1.08492e-08	6.62415e-10	5.93769	Stems	Flowers	100 - 27.9	1	0.0984833	+
15.18_622.3052n	623.312	15.1816	259.889	1.08302e-08	6.62415e-10	2.59487	Flowers	Stems	100 - 12.9 - 0.289	1	0.115467	+
16.26_514.4483m/z	514.448	16.2637	241.97	1.08332e-08	6.62415e-10	Infinity	Flowers	Leaves	100 - 11.8	1	0.02715	+
16.43_493.3916n	494.399	16.4267	246.556	1.08951e-08	6.64595e-10	54.3629	Flowers	Leaves	100 - 36.4	1	0.1087	+
6.49_603.0751m/z	603.075	6.49153	250.028	1.08979e-08	6.64595e-10	43745.3	Flowers	Leaves	100 - 8.76	1	0.02715	+
13.48_666.3046n	667.312	13.4848	254.844	1.09429e-08	6.66799e-10	14.3929	Flowers	Stems	100 - 38.8 - 4.65	1	0.0883167	+
6.86_847.2726m/z	847.273	6.85935	287.456	1.0947e-08	6.66799e-10	Infinity	Stems	Flowers	100 - 27 - 11.6	1	0.138067	+
10.25_517.3159n	540.305	10.2538	233.324	1.09672e-08	6.6763e-10	3.7425	Flowers	Stems	100 - 25.7 - 2.66	1	0.142633	+
5.58_539.2122m/z	539.212	5.576	219.127	1.47e-09	6.68e-10	Infinity	Leaves	Flowers	100 - 6.9	1	0.054333	-
4.50_947.2674m/z	947.267	4.49753	288.952	1.47e-09	6.68e-10	Infinity	Flowers	Leaves	100 - 14.4	1	0.02715	-
9.71_285.0396m/z	285.04	9.7103	167.057	1.48e-09	6.69e-10	63.8415	Leaves	Flowers	100 - 22.3	1	0.108667	-
17.96_439.2026m/z	439.203	17.9586	218.319	1.09968e-08	6.69031e-10	3.04014	Leaves	Stems	100 - 19.9 - 2.4	1	0.152283	+
11.55_276.2083n	277.216	11.5463	172.295	1.10142e-08	6.69694e-10	6.54311	Flowers	Leaves	100 - 15.5	1	0.149433	+
8.79_273.2662n	274.273	8.78908	186.791	1.10217e-08	6.6975e-10	4.21841	Stems	Leaves	100 - 12.7 - 0.248	1	0.319167	+
3.87_291.0847m/z	291.085	3.86615	163.005	1.10445e-08	6.7074e-10	27.6153	Leaves	Stems	100 - 6.69	1	0.108933	+
5.24_688.1941n	733.198	5.23953	255.085	1.49e-09	6.73e-10	Infinity	Stems	Flowers	100 - 13.5	1	0.033867	-
14.30_655.4960m/z	655.496	14.2968	252.444	1.5e-09	6.73e-10	Infinity	Flowers	Leaves	100 - 24.3	1	0.014117	-
3.30_785.2130m/z	785.213	3.29512	288.986	1.5e-09	6.73e-10	Infinity	Flowers	Leaves	100 - 35.7 - 1.36	1	0.135833	-
17.68_812.6251m/z	812.625	17.6828	306.335	1.5e-09	6.73e-10	Infinity	Flowers	Leaves	100 - 24.2	1	0.061133	-
14.05_831.5148m/z	831.515	14.0454	296.436	1.11011e-08	6.73775e-10	9.20019	Leaves	Flowers	100 - 20 - 1.19	1	0.17825	+
3.82_449.1081m/z	449.108	3.8	235.804	1.85e-09	6.74e-10	323	Stems	Flowers	100 - 6.9	1	0.04075	-
15.37_381.3509m/z	381.351	15.3718	208.607	1.11289e-08	6.75059e-10	6.5345	Flowers	Leaves	100 - 26.8	1	0.0883	+
6.74_288.0573m/z	288.057	6.73658	159.703	1.12626e-08	6.8277e-10	13.9499	Leaves	Stems	100 - 4.98	1	0.0815167	+
10.21_579.3467m/z	579.347	10.213	246.482	1.13021e-08	6.84759e-10	3.80613	Flowers	Leaves	100 - 18.1	1	0.0679167	+
12.09_305.2457m/z	305.246	12.0899	183.595	1.13279e-08	6.8591e-10	Infinity	Flowers	Leaves	100 - 7.75	1	0.05435	+
5.56_639.1393m/z	639.139	5.55563	235.848	1.53e-09	6.86e-10	79552.7	Flowers	Leaves	100 - 18.5	1	0.0272	-
3.42_785.2128m/z	785.213	3.41733	306.716	1.54e-09	6.88e-10	Infinity	Flowers	Leaves	100 - 21	1	0.040767	-
4.48_312.1223m/z	312.122	4.47767	172.622	1.13826e-08	6.88815e-10	82.4225	Stems	Flowers	100 - 16.1 - 0.501	1	0.122267	+
8.02_489.2457m/z	489.246	8.01828	218.275	1.55e-09	6.9e-10	Infinity	Leaves	Flowers	100 - 14.7	1	0.047517	-
16.95_536.4993m/z	536.499	16.9496	257.775	1.14399e-08	6.91872e-10	Infinity	Stems	Leaves	100 - 5.22	1	0.04075	+
5.28_256.0359n	301.033	5.3	205.41	1.91e-09	6.94e-10	19.3	Flowers	Leaves	100 - 15.4 - 0.224	1	0.213883	-
6.90_167.0330m/z	167.033	6.90438	204.701	1.56e-09	6.94e-10	Infinity	Flowers	Stems	100 - 1.68	1	0.04075	-
16.38_501.2314m/z	501.231	16.3772	230.901	1.56e-09	6.94e-10	Infinity	Stems	Flowers	100 - 16.2	1	0.047517	-
1.52_436.1571n	475.12	1.51582	202.137	1.14978e-08	6.94556e-10	6.92552	Leaves	Stems	100 - 14.4	1	0.149733	+
6.94_515.1540m/z	515.154	6.94295	216.332	1.14971e-08	6.94556e-10	20.8806	Stems	Flowers	100 - 21.4 - 3.95	1	0.1163	+
2.48_331.1281m/z	331.128	2.4803	177.227	1.15591e-08	6.97847e-10	4.67462	Flowers	Leaves	100 - 0.393	1	0.0475333	+
12.36_965.5473m/z	965.547	12.3595	344.676	1.58e-09	6.98e-10	Infinity	Leaves	Flowers	100 - 27.9	1	0.047533	-
3.54_287.0537m/z	287.054	3.54013	204.798	1.15841e-08	6.98943e-10	Infinity	Flowers	Leaves	100 - 10.6	1	0.0407333	+
8.34_257.0439m/z	257.044	8.33752	270.158	1.58e-09	6.99e-10	Infinity	Flowers	Leaves	100 - 2.83	1	0.074683	-
0.68_114.8911m/z	114.891	0.679867	166.251	1.15949e-08	6.99183e-10	Infinity	Stems	Leaves	100	1	0.0204667	+
5.91_440.2326m/z	440.233	5.91313	199.313	1.16201e-08	7.00287e-10	Infinity	Leaves	Flowers	100 - 5.84	1	0.0543333	+
18.87_941.6771m/z	941.677	18.8678	337.407	1.16363e-08	7.00852e-10	Infinity	Stems	Flowers	100 - 15.4	1	0.0479	+
12.56_729.3676m/z	729.368	12.5603	268.21	1.16777e-08	7.02933e-10	Infinity	Stems	Leaves	100 - 18.8	1	0.0271667	+
4.37_672.2007m/z	672.201	4.36902	248.608	1.17099e-08	7.04457e-10	Infinity	Leaves	Flowers	100 - 19	1	0.0543167	+
4.46_225.0547m/z	225.055	4.5	173.228	1.96e-09	7.07e-10	169.2	Stems	Flowers	100 - 14.2	1	0.129117	-
12.42_623.4286m/z	623.429	12.4228	253.688	1.17956e-08	7.09193e-10	9.71956	Leaves	Flowers	100 - 25.1	1	0.219017	+
10.17_381.2607m/z	381.261	10.1655	202.937	1.18726e-08	7.13404e-10	18.2357	Flowers	Leaves	100 - 14.9 - 0.0446	1	0.129283	+
3.60_515.1219m/z	515.122	3.60073	232.469	1.62e-09	7.16e-10	26.0833	Stems	Leaves	100 - 15.5	1	0.095117	-
5.33_640.1296m/z	640.13	5.32718	241.147	1.1985e-08	7.19734e-10	Infinity	Leaves	Stems	100 - 14.2	1	0.04755	+
7.32_647.2097m/z	647.21	7.31755	251.143	1.19929e-08	7.19789e-10	Infinity	Stems	Leaves	100 - 6.03	1	0.03495	+
6.07_325.0547m/z	325.055	6.07313	276.324	1.64e-09	7.2e-10	782602	Flowers	Stems	100 - 0.532	1	0.054333	-
9.41_445.2316m/z	445.232	9.41422	206.675	1.20216e-08	7.21083e-10	7.45227	Flowers	Leaves	100 - 18 - 26.8 - 1.84	1	0.0882833	+
11.44_991.6711m/z	991.671	11.4439	341.236	1.20388e-08	7.21696e-10	9.46185	Leaves	Stems	100 - 48.6	1	0.0888167	+
16.13_632.5006n	615.497	16.1278	260.059	1.21538e-08	7.2816e-10	2.66108	Flowers	Leaves	100 - 33.7	1	0.47545	+
4.95_400.0995n	423.089	4.9487	185.125	1.21937e-08	7.29818e-10	22.5275	Flowers	Leaves	100 - 14.8 - 1.29	1	0.0746833	+
8.64_455.2950m/z	455.295	8.63965	210.194	1.21957e-08	7.29818e-10	11.6906	Flowers	Leaves	100 - 11.3	1	0.115467	+
13.10_846.5084n	829.505	13.1045	298.668	1.22204e-08	7.30866e-10	10.9771	Leaves	Flowers	100 - 41	1	0.353167	+
9.17_581.2716m/z	581.272	9.1732	231.236	1.67e-09	7.32e-10	Infinity	Leaves	Flowers	100 - 12.4	1	0.0815	-
14.26_629.2711m/z	629.271	14.2628	259.761	1.23104e-08	7.35392e-10	Infinity	Flowers	Leaves	100 - 9.8	1	0.0272	+
16.90_945.6759m/z	945.676	16.9021	341.988	1.23075e-08	7.35392e-10	18.1662	Leaves	Flowers	100 - 47.7 - 13.8	1	0.230933	+
5.24_530.2930n	548.327	5.24205	215.574	1.23935e-08	7.39492e-10	3.38304	Stems	Flowers	100 - 20.1 - 2.17	1	0.1395	+
10.88_527.3446n	528.352	10.8802	229.651	1.2393e-08	7.39492e-10	21.3219	Flowers	Leaves	100 - 22.9 - 0.0949	1	0.0747167	+
12.83_275.1993m/z	275.199	12.8323	168.874	1.24044e-08	7.39708e-10	10.4052	Flowers	Leaves	100 - 13.1	1	0.177117	+
14.41_975.5533m/z	975.553	14.4054	323.088	1.24151e-08	7.39917e-10	Infinity	Leaves	Stems	100 - 5.12	1	0.0136	+
0.62_215.1377m/z	215.138	0.61875	156.423	1.24823e-08	7.43486e-10	13.8825	Flowers	Leaves	100 - 6.38	1	0.0475333	+
5.26_506.1050n	529.094	5.26243	212.18	1.2555e-08	7.47381e-10	3.84794	Flowers	Leaves	100 - 18.8 - 3.66 - 0.00869	1	0.167167	+
15.05_930.5904n	953.58	15.0458	325.715	1.26185e-08	7.49854e-10	4.13026	Leaves	Flowers	100 - 51.4 - 15.8 - 1.43	1	0.266283	+
11.01_869.4495m/z	869.449	11.0092	291.426	1.26142e-08	7.49854e-10	20.4743	Leaves	Flowers	100 - 41.1 - 8.04	1	0.0950833	+
6.56_644.2458n	667.235	6.55947	248.704	1.26091e-08	7.49854e-10	5.70103	Stems	Leaves	100 - 34.4 - 10.8	1	0.0956167	+
9.88_838.5235n	877.487	9.88365	302.258	1.2636e-08	7.50458e-10	155.146	Leaves	Flowers	100 - 27	1	0.163533	+
12.64_647.4478m/z	647.448	12.6421	259.378	1.26516e-08	7.50946e-10	7.10345	Stems	Leaves	100 - 23.2 - 1.28	1	0.18365	+
3.23_167.0342m/z	167.034	3.2	248.669	2.14e-09	7.51e-10	3.6	Flowers	Stems	100 - 4.75 - 0.055	1	0.359983	-
5.80_331.0448m/z	331.045	5.8	235.68	2.17e-09	7.54e-10	Infinity	Flowers	Leaves	100 - 2.37	1	0.047567	-
18.44_864.6525m/z	864.653	18.4354	320.387	1.27199e-08	7.54123e-10	18.2865	Stems	Leaves	100 - 49.5 - 7.91 - 0.0478	1	0.145717	+
15.39_355.0893m/z	355.089	15.3922	185.362	1.27192e-08	7.54123e-10	Infinity	Leaves	Flowers	100 - 8.13	1	0.0339667	+
3.81_629.1963m/z	629.196	3.80502	237.36	1.27486e-08	7.55392e-10	6.36134	Leaves	Flowers	100 - 50.3 - 1.2	1	0.0882667	+
18.17_840.4991m/z	840.499	18.1719	303.983	1.72e-09	7.56e-10	Infinity	Leaves	Stems	100 - 0.208	1	0.0136	-
13.94_863.4895m/z	863.489	13.9449	305.668	1.73e-09	7.57e-10	21.3135	Leaves	Flowers	100 - 35.5	1	0.118533	-
0.64_704.1978m/z	704.198	0.639117	235.941	1.28022e-08	7.57685e-10	1469.46	Flowers	Leaves	100 - 19.8	1	0.04075	+
8.18_488.3709m/z	488.371	8.17755	244.689	1.27982e-08	7.57685e-10	Infinity	Flowers	Leaves	100 - 19.1	1	0.0543167	+
13.38_785.4355m/z	785.436	13.3829	284.21	1.282e-08	7.58009e-10	Infinity	Leaves	Stems	100 - 29.1	1	0.0135667	+
6.59_739.2533m/z	739.253	6.58713	261.757	1.28225e-08	7.58009e-10	Infinity	Stems	Leaves	100 - 19.1	1	0.0271667	+
3.85_662.1856m/z	662.186	3.84577	234.725	1.29502e-08	7.65117e-10	12.6435	Leaves	Flowers	100 - 40.1 - 5.17	1	0.1361	+
17.34_893.6464m/z	893.646	17.3368	342.884	1.29724e-08	7.65544e-10	6.72941	Stems	Leaves	100 - 39.4 - 1.68	1	0.0679167	+
3.98_498.2345m/z	498.234	3.97508	222.551	1.29664e-08	7.65544e-10	Infinity	Stems	Flowers	100 - 10.7	1	0.0407333	+
1.62_244.0959m/z	244.096	1.6177	168.626	1.30019e-08	7.66843e-10	4.17764	Flowers	Stems	100 - 12.5	1	0.36	+
6.20_285.0397m/z	285.04	6.2	220.8	2.22e-09	7.67e-10	237.2	Flowers	Stems	100 - 9.55	1	0.124083	-
9.57_284.0315m/z	284.032	9.57392	158.539	1.76e-09	7.68e-10	3183.17	Leaves	Flowers	100 - 21.2	1	0.102383	-
6.79_451.0296m/z	451.03	6.78892	188.601	1.76e-09	7.68e-10	230.952	Flowers	Leaves	100 - 25.5 - 0.412	1	0.13585	-
3.55_167.0342m/z	167.034	3.5	248.669	2.25e-09	7.7e-10	11.5	Flowers	Stems	100 - 8.68	1	0.20375	-
8.56_932.4028m/z	932.403	8.56495	292.6	1.30893e-08	7.71554e-10	Infinity	Flowers	Leaves	100 - 25	1	0.04075	+
12.39_793.5248n	776.522	12.3888	293.046	1.31761e-08	7.76223e-10	5.13754	Leaves	Flowers	100 - 44.2 - 8.53 - 0.246	1	0.142867	+
18.49_802.5401m/z	802.54	18.4899	294.758	1.32038e-08	7.77405e-10	Infinity	Leaves	Stems	100 - 35.1	1	0.0141667	+
8.98_345.0958m/z	345.096	8.97923	174.972	1.32298e-08	7.78487e-10	78.4796	Leaves	Flowers	100 - 15.2 - 0.918	1	0.20375	+
4.44_266.1006m/z	266.101	4.44373	194.576	1.32438e-08	7.78866e-10	Infinity	Leaves	Flowers	100 - 7.17	1	0.0611	+
7.23_565.2635m/z	565.263	7.2304	224.148	1.8e-09	7.79e-10	Infinity	Leaves	Flowers	100 - 3.39	1	0.040767	-
0.69_503.1598m/z	503.16	0.693467	208.923	1.8e-09	7.79e-10	Infinity	Flowers	Stems	100 - 16.2	1	0.088317	-
13.08_575.4971m/z	575.497	13.0773	269.361	1.33624e-08	7.84707e-10	Infinity	Stems	Leaves	100 - 5.8	1	0.0339667	+
19.33_757.6140m/z	757.614	19.3339	295.589	1.33662e-08	7.84707e-10	2.11415	Flowers	Stems	100 - 24.8	1	0.25305	+
8.80_552.3271m/z	552.327	8.80278	237.026	1.33571e-08	7.84707e-10	38.8426	Flowers	Leaves	100 - 8.33	1	0.0814833	+
15.94_673.4999m/z	673.5	15.9444	275.653	1.33995e-08	7.86216e-10	7.28145	Stems	Leaves	100 - 13.6 - 0.201	1	0.0679167	+
[truncated: 13,466 more rows]
